# Supplementary material for: Differential expression of platelet CD147 in moderate altitude conditions: implications for coronary plaque stability assessment
Source: Front Cardiovasc Med. 2025 Oct 27;12:1621491. doi: 10.3389/fcvm.2025.1621491 (PMC12598010; doi:10.3389/fcvm.2025.1621491)
Supplement: Supplementary file 2 [file Datasheet2.xlsx]

## Sheet: GSEA_MSigDb_result
ID	Description	setSize	enrichmentScore	NES	pvalue	p.adjust	qvalue	rank	leading_edge	core_enrichment
GO_CYTOSOLIC_RIBOSOME	GO_CYTOSOLIC_RIBOSOME	83	0.7384257026201	3.12864111503142	1e-10	1.98441176470588e-08	1.72213622291022e-08	868	tags=78%, list=19%, signal=65%	6192/113251/6130/6181/440275/6188/6136/6167/6222/4736/23521/51065/6141/6143/6144/6187/6233/6132/25873/6208/6147/10399/51187/6128/6205/6201/6207/3921/6176/6194/6232/6224/6235/6223/6189/6152/6133/6164/11224/6157/6227/6175/9045/6122/7311/6158/6210/6206/1939/6209/6161/6169/6202/6142/6171/6234/6193/6155/6125/6203/6137/6160/5610/9349/6217
KEGG_RIBOSOME	KEGG_RIBOSOME	74	0.745082660649699	3.10860718153938	1e-10	1.98441176470588e-08	1.72213622291022e-08	868	tags=81%, list=19%, signal=67%	6192/6130/6181/6188/6136/6167/6222/4736/23521/51065/6141/6143/6144/6187/6233/6132/25873/6147/51187/6128/6205/6201/6207/3921/6176/6194/6232/6224/6235/6223/6189/6152/6133/6164/11224/6157/6227/6175/9045/6122/7311/6158/6210/2197/6206/6209/6161/6169/6202/6142/6171/6234/6193/6155/6125/6203/6137/6160/9349/6217
REACTOME_SRP_DEPENDENT_COTRANSLATIONAL_PROTEIN_TARGETING_TO_MEMBRANE	REACTOME_SRP_DEPENDENT_COTRANSLATIONAL_PROTEIN_TARGETING_TO_MEMBRANE	95	0.713211321290964	3.10130728219642	1e-10	1.98441176470588e-08	1.72213622291022e-08	1046	tags=78%, list=23%, signal=61%	6192/6130/6181/6188/6136/6167/6222/4736/23521/51065/6141/6143/6144/6187/6233/6132/25873/6208/6147/6128/6205/6201/6207/3921/6176/6194/6232/6224/6235/6223/6189/6727/6152/6729/6133/6164/11224/6157/6227/6175/9045/6122/7311/6158/6210/90701/2197/6206/9789/6209/6161/6169/6746/6202/6142/6171/6234/1650/6193/6155/28972/6125/6203/6137/6160/9349/6217/6731/6229/6129/10952/6138/6134/23480
GO_COTRANSLATIONAL_PROTEIN_TARGETING_TO_MEMBRANE	GO_COTRANSLATIONAL_PROTEIN_TARGETING_TO_MEMBRANE	86	0.719016214467754	3.07769601295111	1e-10	1.98441176470588e-08	1.72213622291022e-08	1041	tags=78%, list=23%, signal=61%	6192/6130/6181/6188/6136/6167/6222/4736/23521/6141/6143/6144/6187/6233/6132/25873/6208/6147/6128/6205/6201/6207/3921/6176/6194/6232/6224/6235/6223/6189/6727/6152/6729/6133/6164/11224/6157/6227/6175/9045/6122/7311/6158/6210/6206/6209/6161/6169/6746/6202/6142/6171/6234/6193/6155/6125/6203/6137/6160/9349/6217/6731/6229/6129/10952/6138/6134
REACTOME_SELENOAMINO_ACID_METABOLISM	REACTOME_SELENOAMINO_ACID_METABOLISM	88	0.708889354655423	3.05036769852971	1e-10	1.98441176470588e-08	1.72213622291022e-08	868	tags=73%, list=19%, signal=60%	6192/5917/5859/6130/6181/6188/3735/6136/6167/6222/4736/23521/51065/6141/6143/6144/6187/6233/6132/25873/6208/6147/6128/6205/6201/6207/3921/6176/1615/6194/6232/6224/6235/6223/6189/6152/6133/6164/11224/6157/6227/6175/9045/6122/7311/6158/6210/2197/6206/6209/6161/6169/6202/6142/6171/6234/6193/6155/6125/6203/6137/6160/9349/6217
GO_ESTABLISHMENT_OF_PROTEIN_LOCALIZATION_TO_ENDOPLASMIC_RETICULUM	GO_ESTABLISHMENT_OF_PROTEIN_LOCALIZATION_TO_ENDOPLASMIC_RETICULUM	95	0.698467747512497	3.03719675652221	1e-10	1.98441176470588e-08	1.72213622291022e-08	1046	tags=75%, list=23%, signal=59%	6192/6130/6181/6188/6136/6167/6222/4736/23521/6141/6143/6144/6187/6233/6132/25873/6208/6147/6262/6128/6205/6201/6207/3921/6176/6194/6232/6224/6235/6223/6189/6727/6152/6729/6133/6164/11224/6157/6227/6175/9045/6122/7311/6158/6210/6206/9789/6209/6161/6169/6202/6142/6171/6234/6193/6155/28972/6125/6203/6137/6160/9349/6217/6731/6229/6129/10952/3309/6138/6134/23480
GO_STRUCTURAL_CONSTITUENT_OF_RIBOSOME	GO_STRUCTURAL_CONSTITUENT_OF_RIBOSOME	84	0.708620624765591	3.02702140245029	1e-10	1.98441176470588e-08	1.72213622291022e-08	868	tags=74%, list=19%, signal=61%	6192/6130/6181/6188/6136/6167/6222/4736/23521/51065/6141/6143/6144/6187/6233/6132/25873/6208/6147/51187/6128/6205/6201/6207/3921/6176/6194/6232/6224/6235/6223/6189/6152/6133/6164/11224/6157/6227/6175/51253/9045/6122/7311/6158/6210/6206/6209/6161/6169/6202/6142/6171/6234/29074/6193/6155/6125/6203/6137/6160/9349/6217
REACTOME_NONSENSE_MEDIATED_DECAY_NMD_INDEPENDENT_OF_THE_EXON_JUNCTION_COMPLEX_EJC	REACTOME_NONSENSE_MEDIATED_DECAY_NMD_INDEPENDENT_OF_THE_EXON_JUNCTION_COMPLEX_EJC	79	0.715173019730394	3.01636333991794	1e-10	1.98441176470588e-08	1.72213622291022e-08	868	tags=76%, list=19%, signal=63%	6192/6130/6181/6188/6136/6167/6222/4736/23521/51065/6141/6143/6144/6187/6233/6132/25873/6208/6147/6128/6205/6201/6207/3921/6176/6194/6232/6224/6235/6223/6189/6152/6133/6164/11224/6157/6227/6175/9045/6122/7311/6158/6210/2197/6206/6209/6161/6169/6202/6142/6171/6234/6193/6155/6125/6203/6137/6160/9349/6217
REACTOME_EUKARYOTIC_TRANSLATION_INITIATION	REACTOME_EUKARYOTIC_TRANSLATION_INITIATION	100	0.684085588020272	3.00049868783941	1e-10	1.98441176470588e-08	1.72213622291022e-08	1041	tags=72%, list=23%, signal=57%	6192/6130/6181/6188/6136/6167/6222/4736/23521/51065/6141/6143/6144/6187/6233/6132/25873/6208/6147/6128/6205/6201/6207/3921/6176/8667/6194/6232/6224/6235/6223/6189/6152/6133/6164/11224/6157/6227/6175/8668/8666/9045/6122/7311/6158/6210/10480/2197/6206/6209/6161/6169/27335/6202/6142/6171/6234/6193/6155/51386/6125/6203/6137/6160/9349/6217/6229/6129/3646/8662/6138/6134
GO_RIBOSOME	GO_RIBOSOME	117	0.665655991258078	2.9610405161608	1e-10	1.98441176470588e-08	1.72213622291022e-08	868	tags=63%, list=19%, signal=53%	6192/113251/87178/6130/6181/440275/54148/6188/6136/6167/6222/4736/23521/51065/6141/6143/6144/6187/821/6233/6132/25873/6208/6147/10399/134218/51187/10985/6128/6205/6201/6207/3921/6176/8667/6194/6232/6224/6235/6223/6189/6152/6133/6164/11224/6157/6227/6175/54998/51253/9045/6122/7311/6158/6210/6206/1939/6209/6161/6169/6202/6142/6171/6234/29074/6193/6155/6125/6203/6137/6160/5610/9349/6217
GO_RIBOSOMAL_SUBUNIT	GO_RIBOSOMAL_SUBUNIT	98	0.678826070360367	2.9565148841921	1e-10	1.98441176470588e-08	1.72213622291022e-08	792	tags=65%, list=17%, signal=55%	6192/113251/6130/6181/54148/6188/6136/6167/6222/4736/23521/51065/6141/6143/6144/6187/6233/6132/25873/6208/6147/10399/51187/6128/6205/6201/6207/3921/6176/6194/6232/6224/6235/6223/6189/6152/6133/6164/11224/6157/6227/6175/51253/9045/6122/7311/6158/6210/6206/1939/6209/6161/6169/6202/6142/6171/6234/29074/6193/6155/6125/6203/6137/6160
GCM_TPT1	GCM_TPT1	62	0.736080021408946	2.9518224668776	1e-10	1.98441176470588e-08	1.72213622291022e-08	962	tags=82%, list=21%, signal=66%	5859/6130/6181/4869/6188/6222/4736/23521/6141/6143/6144/6187/4691/6233/6208/6147/10399/6128/6205/4666/6201/3921/6176/6194/6235/6223/6189/6133/6164/11224/6157/515/6227/6175/9045/6122/7311/6158/6161/6169/6202/6234/6155/6203/6160/9349/6217/7178/6229/6129/5478
MODULE_151	MODULE_151	247	0.582067238374973	2.91111700274232	1e-10	1.98441176470588e-08	1.72213622291022e-08	1296	tags=61%, list=28%, signal=46%	6192/8653/5685/4332/8530/6130/4869/3094/6188/3958/6136/4736/684/23521/51065/6141/4069/11331/5052/6143/1915/6144/6187/3251/3615/821/57136/4691/1329/6233/7203/6132/6147/10399/51187/6128/6205/4666/6207/3921/6647/6176/4860/8667/6232/6224/6223/6189/6152/6133/6637/3312/10519/6164/11224/6157/7381/199/6227/1340/6175/8668/10467/8666/9045/3105/7311/1891/4637/6158/9528/4713/8409/3561/6210/10480/10961/533/58…
GO_PROTEIN_LOCALIZATION_TO_ENDOPLASMIC_RETICULUM	GO_PROTEIN_LOCALIZATION_TO_ENDOPLASMIC_RETICULUM	113	0.652187684323969	2.91001070056911	1e-10	1.98441176470588e-08	1.72213622291022e-08	1046	tags=65%, list=23%, signal=51%	6192/6130/6181/6188/6136/6167/6222/4736/23521/6141/6143/6144/6187/6233/6132/25873/6208/6147/6262/6128/6205/6201/6207/3921/6176/6194/6232/6224/6235/6223/6189/6727/6152/6729/6133/6164/11224/6157/6227/6175/9045/6122/7311/6158/11079/6210/6206/9789/6209/6161/6169/6202/6142/6171/6234/6193/6155/28972/6125/6203/6137/6160/9349/6217/6731/8729/6229/6129/10952/3309/6138/6134/23480
MODULE_83	MODULE_83	247	0.579712804574192	2.89934167539626	1e-10	1.98441176470588e-08	1.72213622291022e-08	1113	tags=60%, list=24%, signal=48%	6192/8653/5685/3301/6741/6130/6181/4869/3094/6188/5684/6136/6167/6222/4736/1984/10923/23521/51065/6141/5901/11331/3178/5052/6143/1915/6144/6187/3615/821/4691/1329/6233/517/7203/6132/6147/10399/51187/6128/6205/4666/6207/3921/6647/6176/4860/8667/6232/6224/6235/6223/6189/6727/6152/6133/6637/3312/6164/11224/6157/7381/6227/1340/6175/5707/8668/10467/8666/9045/6122/7311/1891/6158/9528/4713/8409/25824/62…
MODULE_114	MODULE_114	260	0.571843308941679	2.89561173051189	1e-10	1.98441176470588e-08	1.72213622291022e-08	1296	tags=61%, list=28%, signal=47%	6192/8653/5685/4332/8530/6130/6181/4869/3094/6188/3958/6136/4736/684/23521/51065/6141/4069/11331/5052/6143/1915/6144/6187/3251/3615/821/57136/4691/1329/6233/517/7203/6132/6147/10399/51187/6128/6205/4666/6207/3921/6647/6176/4860/8667/6232/6224/6223/6189/6152/6133/6637/3312/10519/6164/11224/6157/7381/199/6227/1340/6175/8668/10467/8666/9045/3105/7311/1891/4637/6158/9528/4713/8409/3561/6210/10480/109…
GSE2405_0H_VS_24H_A_PHAGOCYTOPHILUM_STIM_NEUTROPHIL_UP	GSE2405_0H_VS_24H_A_PHAGOCYTOPHILUM_STIM_NEUTROPHIL_UP	158	0.617218535474541	2.89433888235593	1e-10	1.98441176470588e-08	1.72213622291022e-08	1048	tags=63%, list=23%, signal=50%	10575/11040/6130/6181/4869/3094/51703/8635/6188/6136/6167/6222/10923/23521/7086/6141/5901/5052/6143/6187/3059/25873/6208/6147/10399/5931/6128/6205/6201/11151/3921/6647/302/8667/6194/6232/10581/6235/58191/6223/6189/27069/6152/5720/6133/6637/1666/23225/3312/6164/11224/6157/7381/528/6227/1340/6175/6277/8668/9045/6122/4637/6158/25824/6210/5710/3030/10094/6169/6202/6142/6171/6193/6155/6125/6203/3932/6…
REACTOME_RRNA_PROCESSING_IN_THE_NUCLEUS_AND_CYTOSOL	REACTOME_RRNA_PROCESSING_IN_THE_NUCLEUS_AND_CYTOSOL	109	0.652479807212963	2.88194650266548	1e-10	1.98441176470588e-08	1.72213622291022e-08	960	tags=68%, list=21%, signal=55%	6192/6130/6181/5394/26354/6188/6136/6167/10528/6222/4736/23521/25926/51065/6141/10199/6143/6144/6187/4691/83732/6233/6132/25873/6208/6147/6128/6205/6201/6207/55813/3921/6176/6194/6232/6224/6235/6223/6189/6152/6133/6164/11224/6157/6227/6175/9045/6122/7311/6158/6210/2197/6206/6209/6161/2091/6169/6202/6142/6171/6234/6193/6155/6125/6203/9277/6137/6160/9349/6217/25879/51602/6229/6129
GNF2_EIF3S6	GNF2_EIF3S6	106	0.647272134958931	2.87656421707922	1e-10	1.98441176470588e-08	1.72213622291022e-08	1107	tags=72%, list=24%, signal=56%	5859/6130/6181/4869/6188/3735/6136/6167/6222/4736/23521/25926/6141/3178/6143/6144/6187/517/6132/25873/6208/6147/10399/6128/4666/6201/6207/3921/8667/6194/6224/6235/6223/6189/6152/6133/6164/11224/6157/7381/6227/9045/6122/7311/6158/8409/2197/6206/6209/6161/2091/6169/27335/6202/6142/689/6171/6234/6155/51386/6125/6203/6137/6160/10632/9349/6217/5757/6229/6129/3646/6138/6432/9512/10250/7818
REACTOME_TRANSLATION	REACTOME_TRANSLATION	178	0.598024444688179	2.86119207200147	1e-10	1.98441176470588e-08	1.72213622291022e-08	1202	tags=62%, list=26%, signal=48%	6192/5917/5859/6130/16/6181/54148/6897/6188/3735/5018/6136/6167/6222/4736/23521/51065/6141/6143/1915/6144/6187/6233/6132/25873/6208/6147/6128/6205/6201/6207/3921/6176/1615/8667/6194/6232/6224/6235/6223/6189/8565/6727/4677/6152/6729/6133/7284/6164/11224/6157/6227/10056/6175/54998/8668/51253/8666/9045/6122/7311/6158/6210/90701/10480/2197/6206/2617/9789/6209/6161/6169/27335/6746/6202/6142/6171/6234/…
REACTOME_RRNA_PROCESSING	REACTOME_RRNA_PROCESSING	111	0.644605034192498	2.85743676388046	1e-10	1.98441176470588e-08	1.72213622291022e-08	960	tags=67%, list=21%, signal=54%	6192/6130/6181/5394/26354/6188/6136/6167/10528/6222/4736/23521/25926/51065/6141/10199/6143/6144/6187/4691/83732/6233/6132/25873/6208/6147/6128/6205/6201/6207/55813/3921/6176/6194/6232/6224/6235/6223/6189/6152/6133/6164/11224/6157/6227/6175/9045/6122/7311/6158/6210/2197/6206/6209/6161/2091/6169/6202/6142/6171/6234/6193/6155/6125/6203/9277/6137/6160/9349/6217/25879/51602/6229/6129
REACTOME_REGULATION_OF_EXPRESSION_OF_SLITS_AND_ROBOS	REACTOME_REGULATION_OF_EXPRESSION_OF_SLITS_AND_ROBOS	127	0.623616996232005	2.81892377308488	1e-10	1.98441176470588e-08	1.72213622291022e-08	868	tags=59%, list=19%, signal=49%	6192/5685/5721/6130/6181/6188/5684/6136/6167/6222/4736/23521/51065/6141/5713/6143/6144/6187/6233/6132/25873/6208/6147/5698/6128/6205/6201/6207/3921/6176/6194/6232/6224/6235/6223/6189/5706/6152/55110/5720/6133/6164/11224/6157/5704/6227/6175/5707/9045/6122/7311/6158/6210/2197/5710/6206/6209/6161/5695/6169/6202/5719/6142/6171/6234/6193/6155/6125/6203/6137/6160/5705/7316/9349/6217
MORF_TPT1	MORF_TPT1	92	0.649809534700132	2.80334615117961	1e-10	1.98441176470588e-08	1.72213622291022e-08	1050	tags=71%, list=23%, signal=56%	6181/4869/6188/6136/6167/6222/4736/23521/6141/6143/1915/6144/6233/6132/6208/6147/10399/6128/6205/4666/6201/6207/6176/6194/6232/6224/6235/6223/6189/6727/6152/6133/6164/6157/6175/6122/4637/6158/6210/2197/6206/6161/6169/6202/6142/689/6193/6155/6125/6203/6137/6160/7316/9349/6217/7178/5757/369/6229/6129/5478/5230/6138/6134/567
GNF2_ST13	GNF2_ST13	55	0.708944070337066	2.79312731923265	1e-10	1.98441176470588e-08	1.72213622291022e-08	1033	tags=76%, list=22%, signal=60%	11137/6130/4869/6188/6136/6167/4736/10902/3178/6143/6132/10399/6128/4666/6201/6207/3921/8667/6194/6224/6189/6152/6133/9045/6122/8409/6206/6161/2091/6169/689/6155/51386/6125/6160/9349/6229/6129/3646/6428/6138/6634
GO_VIRAL_GENE_EXPRESSION	GO_VIRAL_GENE_EXPRESSION	129	0.614732923423131	2.7863077396844	1e-10	1.98441176470588e-08	1.72213622291022e-08	1043	tags=64%, list=23%, signal=51%	6192/9688/6741/6130/6181/440275/10410/6188/6136/5431/1105/6167/23511/6222/4736/23165/23521/6141/57122/4927/6143/6144/6187/6233/6132/25873/6208/6147/6128/6205/6201/6207/3921/6176/6194/6232/6224/6235/6223/6189/6152/6133/23225/6164/11224/6157/6227/6175/8666/9045/6122/7311/5978/6158/6210/6206/1939/6209/6161/6169/6202/6142/6171/6234/6193/6155/51386/6125/6203/6137/6160/10762/9349/6217/6229/6129/5436/86…
REACTOME_METABOLISM_OF_AMINO_ACIDS_AND_DERIVATIVES	REACTOME_METABOLISM_OF_AMINO_ACIDS_AND_DERIVATIVES	170	0.582840034641001	2.77973069004915	1e-10	1.98441176470588e-08	1.72213622291022e-08	874	tags=53%, list=19%, signal=45%	6192/5685/1738/5721/5917/5859/6130/6181/6188/3735/5684/6136/6167/6222/4736/23521/51065/6141/5713/6143/6144/6187/1428/6233/100131187/6132/25873/6208/6147/5698/6128/58472/6205/6201/6207/3921/6176/1615/6194/6232/6224/6235/4947/6223/6189/5706/6152/5720/6133/6164/11224/6157/5704/6227/6175/5707/10295/9045/6122/7311/6158/6210/2197/5710/6206/7263/6209/6161/5695/6169/26227/6202/5719/6142/440/4942/6171/623…
REACTOME_INFLUENZA_INFECTION	REACTOME_INFLUENZA_INFECTION	114	0.621354148109421	2.77802391150775	1e-10	1.98441176470588e-08	1.72213622291022e-08	1066	tags=71%, list=23%, signal=56%	6192/9688/6130/6181/6188/6136/5431/6167/23511/6222/4736/23165/23521/51065/6141/57122/5901/4927/6143/6144/6187/821/6233/6132/25873/6208/6147/6128/6205/6201/6207/3921/6176/6194/6232/6224/6235/6223/6189/6152/3843/6133/23225/6164/11224/6157/6227/6175/9045/6122/7311/6158/6210/2926/2197/6206/6209/6161/6169/6202/6142/6171/6234/6193/6155/6125/6203/6137/6160/5610/10762/9349/6217/6229/6129/5436/7175/6138/6…
GO_CYTOSOLIC_SMALL_RIBOSOMAL_SUBUNIT	GO_CYTOSOLIC_SMALL_RIBOSOMAL_SUBUNIT	38	0.754723097483672	2.76845051625429	1e-10	1.98441176470588e-08	1.72213622291022e-08	743	tags=76%, list=16%, signal=65%	6192/113251/6188/6222/51065/6187/6233/6208/10399/6205/6201/6207/3921/6194/6232/6224/6235/6223/6189/6227/7311/6210/6206/1939/6209/6202/6234/6193/6203
GCM_NPM1	GCM_NPM1	102	0.626197381892193	2.76012229971936	1e-10	1.98441176470588e-08	1.72213622291022e-08	1179	tags=64%, list=26%, signal=48%	3550/11137/5859/6130/4869/3094/6188/6222/4736/23521/6141/5428/3178/6143/6144/6187/4691/6233/6208/10399/6128/6205/4666/6201/3921/6194/6223/6189/5720/6133/6164/11224/6157/515/9045/6122/7311/6158/353/6161/6202/3326/506/6234/6193/6155/6203/6160/3015/9349/6217/7178/5757/5501/6229/6129/5436/5478/6634/55967/7388/1854/293/3276/8665
CHNG_MULTIPLE_MYELOMA_HYPERPLOID_UP	CHNG_MULTIPLE_MYELOMA_HYPERPLOID_UP	45	0.724152036978361	2.75898087486608	1e-10	1.98441176470588e-08	1.72213622291022e-08	743	tags=69%, list=16%, signal=58%	5859/6130/6181/4869/6188/6167/23521/6141/3178/6144/25873/6208/51187/6207/3921/6176/6194/6223/6152/11224/6157/8666/9045/7311/6158/6625/6209/6161/2091/27335/6203
GO_TRANSLATIONAL_INITIATION	GO_TRANSLATIONAL_INITIATION	144	0.588967573977401	2.73247759724277	1e-10	1.98441176470588e-08	1.72213622291022e-08	1049	tags=57%, list=23%, signal=45%	6192/9086/6130/6181/4869/440275/6188/6136/6167/6222/4736/23521/6141/6143/6144/6187/6233/6132/25873/6208/6147/6128/1653/6205/6201/6207/3921/6176/8667/6194/6232/6224/6235/6223/6189/6152/6133/6164/11224/6157/6227/6175/8668/8666/9045/6122/7311/6158/54505/6210/10480/6206/1939/6209/6161/6169/27335/6202/6142/6171/6234/6193/6155/51386/6125/6203/6059/6137/6160/5610/9349/6217/6229/6129/5436/27161/3646/8662…
GO_CYTOSOLIC_LARGE_RIBOSOMAL_SUBUNIT	GO_CYTOSOLIC_LARGE_RIBOSOMAL_SUBUNIT	43	0.724133159600949	2.70952983359115	1e-10	1.98441176470588e-08	1.72213622291022e-08	1041	tags=84%, list=23%, signal=65%	6130/6181/6136/6167/4736/23521/6141/6143/6144/6132/25873/6147/51187/6128/6176/6152/6133/6164/11224/6157/6175/9045/6122/6158/6161/6169/6142/6171/6155/6125/6137/6160/9349/6129/6138/6134
GSE42088_UNINF_VS_LEISHMANIA_INF_DC_2H_DN	GSE42088_UNINF_VS_LEISHMANIA_INF_DC_2H_DN	122	0.597893993357282	2.68815995246448	1e-10	1.98441176470588e-08	1.72213622291022e-08	1071	tags=62%, list=23%, signal=49%	1843/6281/79974/6130/1441/3695/10410/6275/29997/1105/6167/6222/4736/2353/7086/3148/6143/6144/334/6132/25873/6147/10399/51187/2219/11314/6128/6205/4666/6201/6207/301/8667/23012/10581/6235/6152/51170/11224/6157/25949/4048/9045/7311/6158/8409/26136/6210/2197/6209/6161/2091/6169/5204/6202/689/6234/6155/51386/6203/6137/51744/6160/6431/10695/6217/6229/6129/10491/3646/6428/3384/6432/6134/7091/54997
REACTOME_NONSENSE_MEDIATED_DECAY_NMD	REACTOME_NONSENSE_MEDIATED_DECAY_NMD	91	0.623545594312262	2.68682625327582	1e-10	1.98441176470588e-08	1.72213622291022e-08	792	tags=66%, list=17%, signal=56%	6192/6130/6181/6188/6136/6167/6222/4736/23521/51065/6141/6143/6144/6187/6233/6132/25873/6208/6147/6128/6205/6201/6207/3921/6176/5518/6194/6232/6224/6235/6223/6189/6152/55110/6133/6164/11224/6157/6227/6175/9045/6122/7311/6158/6210/2197/6206/6209/6161/6169/6202/6142/6171/6234/6193/6155/6125/6203/6137/6160
MORF_ACTG1	MORF_ACTG1	125	0.597382549261048	2.68182864985214	1e-10	1.98441176470588e-08	1.72213622291022e-08	1066	tags=62%, list=23%, signal=49%	6181/4869/3094/6188/6136/6167/6222/4736/23521/6141/5901/3178/6143/1915/6144/4691/1329/6233/6132/6208/6147/10399/6128/6205/4666/6201/6207/6176/6194/6232/6224/6235/6223/6189/6727/6152/6133/6164/6157/6175/9045/6122/4637/6158/6210/2197/6206/10094/6161/6169/6746/6202/6142/3326/689/6234/6193/6155/6125/805/6203/6137/6160/7316/1327/9349/6217/7178/5757/6229/6129/5478/5230/6628/6138/6134/567/3320
GSE2405_0H_VS_9H_A_PHAGOCYTOPHILUM_STIM_NEUTROPHIL_DN	GSE2405_0H_VS_9H_A_PHAGOCYTOPHILUM_STIM_NEUTROPHIL_DN	155	0.572681829493438	2.67650316845154	1e-10	1.98441176470588e-08	1.72213622291022e-08	1066	tags=57%, list=23%, signal=46%	6130/6181/4869/3094/1655/6188/6136/6167/6222/23521/7086/51065/6141/5901/5052/6143/6187/25873/6208/6147/10399/6128/6205/6201/3921/302/8667/6194/6232/6235/6223/6189/6152/3507/5720/6133/6637/3312/6164/11224/6157/515/7381/6227/1340/6175/8668/9045/6122/6158/6210/3030/10094/6169/6202/6142/6193/6155/919/494115/6125/6203/3932/509/6137/6160/10632/3015/7323/9349/6217/10327/7178/3945/10204/27095/5501/6427/7…
ICHIBA_GRAFT_VERSUS_HOST_DISEASE_35D_UP	ICHIBA_GRAFT_VERSUS_HOST_DISEASE_35D_UP	66	0.644998709686719	2.65549495689808	1e-10	1.98441176470588e-08	1.72213622291022e-08	1009	tags=64%, list=22%, signal=50%	6280/6279/64332/3055/4332/64231/972/3958/6237/1520/2015/4069/7305/5199/51316/10445/6282/6772/5698/28638/5788/199/5770/6277/3108/6890/2896/29887/1536/3689/10135/25939/1535/3932/963/4057/8826/2634/51246/483/1075/834
MORF_NPM1	MORF_NPM1	149	0.570312923574827	2.65381436918237	1e-10	1.98441176470588e-08	1.72213622291022e-08	1461	tags=71%, list=32%, signal=50%	6181/4869/3094/6188/6136/6167/6222/4736/23521/6141/5901/11331/3178/6143/1915/6144/6187/4691/6233/6132/6208/6147/10399/6128/6205/4666/6201/6207/6176/8667/6194/6232/6224/6235/6223/6189/6727/6152/6133/6164/11224/6157/6175/9045/6122/6158/6210/10480/2197/6206/10094/6161/6169/6202/6142/3326/689/6234/6193/6155/6125/6203/6137/1936/6160/498/2547/7316/1327/9349/6217/7178/5757/6427/6229/6129/5478/5230/3646/…
GO_NUCLEAR_TRANSCRIBED_MRNA_CATABOLIC_PROCESS_NONSENSE_MEDIATED_DECAY	GO_NUCLEAR_TRANSCRIBED_MRNA_CATABOLIC_PROCESS_NONSENSE_MEDIATED_DECAY	95	0.606788820047682	2.63854278555616	1e-10	1.98441176470588e-08	1.72213622291022e-08	1041	tags=72%, list=23%, signal=57%	6192/5073/6130/6181/5394/6188/6136/6167/6222/4736/23521/6141/6143/6144/6187/6233/6132/25873/6208/6147/6128/6205/6201/6207/3921/6176/5518/6194/6232/6224/6235/6223/6189/6152/55110/6133/6164/11224/6157/6227/6175/9045/6122/7311/6158/6210/6206/6209/6161/6169/6202/6142/6171/6234/6193/6155/6125/6203/6137/6160/9349/6217/6229/6129/3646/9775/6138/6134
REACTOME_ACTIVATION_OF_THE_MRNA_UPON_BINDING_OF_THE_CAP_BINDING_COMPLEX_AND_EIFS_AND_SUBSEQUENT_BINDING_TO_43S	REACTOME_ACTIVATION_OF_THE_MRNA_UPON_BINDING_OF_THE_CAP_BINDING_COMPLEX_AND_EIFS_AND_SUBSEQUENT_BINDING_TO_43S	53	0.6693398281235	2.62556120864392	1e-10	1.98441176470588e-08	1.72213622291022e-08	743	tags=60%, list=16%, signal=51%	6192/6188/6222/51065/6187/6233/6208/6205/6201/6207/3921/8667/6194/6232/6224/6235/6223/6189/6227/8668/8666/6210/10480/2197/6206/6209/27335/6202/6234/6193/51386/6203
GO_PROTEIN_TARGETING_TO_MEMBRANE	GO_PROTEIN_TARGETING_TO_MEMBRANE	122	0.582888724993491	2.62069554917615	1e-10	1.98441176470588e-08	1.72213622291022e-08	1041	tags=63%, list=23%, signal=50%	6192/653361/6130/6181/6188/6136/6167/6222/4736/23521/6141/6143/6144/6187/6233/6132/25873/6208/6147/6128/6205/9847/6201/6207/3921/6176/6194/6232/6224/6235/6223/6189/6727/6152/6729/6133/10519/6164/11224/6157/3684/6227/6175/9045/6122/7311/6158/6210/6206/6209/6161/6169/6746/6202/6142/6171/6234/6193/6155/3689/6125/6203/6137/51125/6160/5058/9349/6217/6731/6229/6129/10952/64422/3309/51024/6138/6134
GO_CYTOSOLIC_PART	GO_CYTOSOLIC_PART	149	0.562541201819117	2.61765052646369	1e-10	1.98441176470588e-08	1.72213622291022e-08	1049	tags=59%, list=23%, signal=47%	6192/3048/113251/10575/3045/6130/6181/440275/6188/6136/6167/6222/4736/23521/51065/6141/6143/6144/6187/6233/7203/6132/25873/6208/6147/10399/51187/6128/6205/6201/6207/3921/6176/6194/6232/6224/6235/6223/6189/5706/5214/6152/6133/3312/6164/11224/6157/5704/6227/6175/5707/9045/6122/7311/6158/6210/6206/10694/1939/64210/6209/6161/6169/84343/317/6202/6142/6171/6234/6193/6155/6125/6203/6137/6160/79792/5705/…
REACTOME_SIGNALING_BY_ROBO_RECEPTORS	REACTOME_SIGNALING_BY_ROBO_RECEPTORS	145	0.551849879536666	2.55530150651316	1e-10	1.98441176470588e-08	1.72213622291022e-08	868	tags=53%, list=19%, signal=44%	6192/5685/5721/6130/6181/6188/5684/6136/6167/6222/4736/23521/51065/6141/5713/6143/6144/6187/6233/6655/6132/25873/6208/6147/5698/6128/6205/6201/6207/3921/6176/6194/6232/6224/6235/6223/6189/5706/6152/55110/5720/6133/6164/11224/6157/5704/6227/6175/5707/9045/6122/7311/6158/6210/2197/5710/6206/6209/6161/5695/6169/6202/5719/6142/6171/6234/6193/6155/6125/6203/6137/6160/5058/5705/7316/9349/6217
GNF2_DAP3	GNF2_DAP3	95	0.587289333103231	2.55375178595388	1e-10	1.98441176470588e-08	1.72213622291022e-08	1148	tags=63%, list=25%, signal=48%	5859/6130/6188/3735/6136/6167/23521/25926/3178/6143/6187/517/6147/6128/4666/6201/3921/6194/6235/6189/6152/6133/6157/515/9045/6122/7311/8409/6161/2091/6169/27335/6202/5719/689/6171/6234/6155/51386/6125/51389/6160/10632/9349/6217/6731/22/5757/6427/6229/6129/5478/3646/6428/6634/6432/10250/7818/6168/3065
GNF2_CASP1	GNF2_CASP1	78	0.603361504365141	2.54257761785345	1e-10	1.98441176470588e-08	1.72213622291022e-08	1040	tags=62%, list=23%, signal=48%	1843/54504/313/5997/3055/4332/64231/7940/6275/1520/7086/3101/10312/7305/4542/5199/3059/10288/26234/2219/10261/9535/51170/5538/3684/199/2268/79887/5660/4215/960/3587/5330/6402/1536/3689/25939/4688/1890/10695/29992/8826/2207/6916/7127/4600/834/23307
MCLACHLAN_DENTAL_CARIES_UP	MCLACHLAN_DENTAL_CARIES_UP	113	0.569615490629331	2.54157999726638	1e-10	1.98441176470588e-08	1.72213622291022e-08	984	tags=51%, list=21%, signal=41%	6192/9086/8653/6280/6279/54504/5997/3055/4332/64231/11040/241/3493/972/4046/1512/1520/3122/4069/7305/51316/3059/3936/2219/3575/931/4125/5265/11151/28638/3507/3002/5788/4034/2212/7076/960/3108/51571/3587/54440/3123/290/1536/3689/10135/1535/4688/963/1890/2745/10797/6303/5880/2207/7351/397/1075
MORF_NME2	MORF_NME2	133	0.543241611291599	2.48473141242471	1e-10	1.98441176470588e-08	1.72213622291022e-08	1251	tags=62%, list=27%, signal=47%	6181/4869/3094/6188/6136/23521/6141/5901/6143/6144/1537/821/1329/6233/30968/6132/6208/6147/10399/6128/6205/4666/6201/6207/6194/6232/6224/6235/6223/6189/6727/6152/6133/6164/11224/6157/7381/1340/6175/4637/6210/2197/6206/7494/6161/6169/6746/9552/6202/6142/3326/689/6193/6155/805/6203/23549/509/6137/1936/6160/9551/7316/1327/6217/6229/6129/5478/5230/6628/6138/3320/3151/5714/293/5216/55611/4694/1155/108…
GO_ESTABLISHMENT_OF_PROTEIN_LOCALIZATION_TO_MEMBRANE	GO_ESTABLISHMENT_OF_PROTEIN_LOCALIZATION_TO_MEMBRANE	179	0.51072112835701	2.44899789094367	1e-10	1.98441176470588e-08	1.72213622291022e-08	1041	tags=51%, list=23%, signal=41%	6192/653361/3308/581/583/6130/6181/1869/6188/5018/6136/6167/6222/4736/23521/6141/29928/83871/6143/6144/6187/6233/6132/25873/6208/6147/10399/6128/6205/9847/6201/6207/3921/6176/6194/6232/6224/6235/6223/6189/6727/6152/6729/6133/3002/10519/6164/11224/6157/3684/6227/6175/9045/6122/7311/6158/6210/6206/6209/6161/6169/6746/6202/6142/23062/6171/6234/6193/6155/25813/3689/6125/6203/26003/7485/6137/51125/616…
GNF2_FBL	GNF2_FBL	117	0.545337739376321	2.42582829943879	1e-10	1.98441176470588e-08	1.72213622291022e-08	1363	tags=64%, list=30%, signal=46%	11137/5859/6130/4869/3094/6188/3735/6136/6167/4736/23521/25926/3178/6143/6187/4691/517/6132/25873/6147/10399/6128/4666/6201/3921/8667/6194/6224/6235/6223/6152/6133/23225/11224/6227/9045/6122/6158/8409/6206/1939/6209/6161/2091/6169/6202/689/6155/51386/6125/6137/6217/5757/6427/6129/5478/3646/6428/6138/6634/6432/9512/10250/7818/3065/10915/8664/3184/10492/6165/23020/7536/4841/1933/6230
HSIAO_HOUSEKEEPING_GENES	HSIAO_HOUSEKEEPING_GENES	323	0.465831698592601	2.41937474408276	1e-10	1.98441176470588e-08	1.72213622291022e-08	1341	tags=55%, list=29%, signal=42%	1843/10575/6281/6741/5859/6130/16/6181/4869/3094/1655/10410/4292/6188/972/3735/2217/3958/6136/6222/4736/23521/6141/5713/3122/11331/3178/5052/6143/1915/6144/6187/821/334/4691/6233/517/6132/6208/6147/10399/3956/6128/6205/4666/6201/3921/6647/302/6176/6194/6232/142/6235/6223/6189/6727/6152/5720/6164/11224/6157/515/7381/6227/1340/4048/6175/1642/2950/9045/6122/3105/7311/5660/6158/11079/6210/6625/9789/6…
GO_NUCLEAR_TRANSCRIBED_MRNA_CATABOLIC_PROCESS	GO_NUCLEAR_TRANSCRIBED_MRNA_CATABOLIC_PROCESS	129	0.521631351772844	2.36432020691739	1e-10	1.98441176470588e-08	1.72213622291022e-08	1047	tags=59%, list=23%, signal=47%	6192/9337/5073/6741/6130/6181/5394/1655/4292/6188/6136/6167/6222/4736/23521/6141/6143/6144/6187/6233/6132/25873/6208/6147/6128/6205/6201/6207/10767/3921/6176/5518/6194/6232/6224/6235/6223/6189/6152/55110/6133/6164/11224/6157/6227/6175/9045/6122/7311/6158/6210/6206/6209/6161/6169/6202/6142/6171/6234/6193/6155/6125/6203/6137/6160/9349/6217/6229/6129/5436/27161/3646/9775/6138/6134/23644
GSE42088_UNINF_VS_LEISHMANIA_INF_DC_4H_DN	GSE42088_UNINF_VS_LEISHMANIA_INF_DC_4H_DN	124	0.523329529467684	2.34660666133311	1e-10	1.98441176470588e-08	1.72213622291022e-08	1045	tags=53%, list=23%, signal=42%	1843/54504/59342/5859/6181/6430/1441/10410/972/5018/29997/6167/6222/23521/6141/3122/3148/6144/6132/6208/10399/51187/6205/4666/6201/6207/6176/8667/6235/6223/9878/50854/6164/6157/9138/7311/6793/6158/6210/10961/2197/6161/6169/6202/23787/689/6672/6155/51386/10294/6203/6137/51744/1936/6160/6217/1153/2634/6229/6129/1198/3646/6428/3384/6134/7376
REACTOME_INFECTIOUS_DISEASE	REACTOME_INFECTIOUS_DISEASE	247	0.467481124371524	2.3380327218182	1e-10	1.98441176470588e-08	1.72213622291022e-08	1050	tags=46%, list=23%, signal=38%	6192/164/5685/9688/3055/5721/2071/6130/6181/4869/6188/5684/6136/5431/6167/23511/6222/4736/23165/23521/51065/6141/5713/57122/5901/4927/6143/6144/6187/821/6233/6132/25873/6208/6147/5698/6128/6205/6201/6207/3921/6176/6194/6232/6224/6235/6223/6189/5706/6152/3843/5720/6133/23225/2961/6164/11224/6157/5704/6416/6227/6175/5707/9045/6122/3105/7311/7520/6158/6210/2926/2197/5710/6206/6209/6161/5695/6169/890…
MODULE_32	MODULE_32	185	0.479848510196028	2.31593208499409	1e-10	1.98441176470588e-08	1.72213622291022e-08	1039	tags=45%, list=23%, signal=36%	6192/8653/29889/6741/6130/16/6181/4869/8635/6188/3735/6136/6167/1984/10923/6141/5901/3178/6143/1915/6144/6187/4691/6132/6147/6128/6205/6201/6207/6176/8667/6194/6232/6224/6235/6223/6727/4677/6152/6729/6133/7284/6637/11224/6157/6175/8668/8666/6122/10181/7520/6210/5886/6206/6209/6161/2091/5872/6169/6202/6142/6234/10569/22907/6599/1936/6160/6431/2547/8880/5937/6217/1153/8766/6427/6229/6129/5436/3646/…
MODULE_84	MODULE_84	219	0.466143418580876	2.29963281259507	1e-10	1.98441176470588e-08	1.72213622291022e-08	1009	tags=48%, list=22%, signal=40%	8653/6280/10578/6279/54504/313/3055/4332/11040/8530/2289/7321/6775/241/1441/58475/3695/972/2217/7940/6275/3958/55843/4046/2633/1520/3122/3101/4069/7305/123/5199/51316/64761/7045/3059/10288/6282/6772/3936/2219/10261/3575/11314/4125/5265/9262/11151/9535/301/58191/3485/3507/3002/5788/51056/4034/3684/9056/199/50619/2268/3105/79887/2212/3561/3108/4818/1462/3587/54440/3123/6402/4074/6890/2896/8907/6505…
GO_PROTEIN_TARGETING	GO_PROTEIN_TARGETING	220	0.457039516847598	2.26143084068716	1e-10	1.98441176470588e-08	1.72213622291022e-08	1074	tags=50%, list=23%, signal=40%	6192/653361/3308/7321/6130/6181/10531/6188/5018/79158/6136/6167/6222/4736/23521/6141/3295/29928/6143/6144/6187/54543/118424/6233/6132/25873/6208/6147/6128/6205/9847/6201/6207/3921/6176/6194/6232/6224/6235/6223/6189/6727/6152/6729/6133/847/9776/3312/10519/6164/11224/6157/3684/6227/6175/9045/6122/7311/1891/6158/373156/6210/7385/6206/9789/6209/6161/3998/6169/4074/59286/7322/6746/6202/6142/6171/6234/…
MORF_UBE2I	MORF_UBE2I	207	0.45375895050539	2.22476863099739	1e-10	1.98441176470588e-08	1.72213622291022e-08	1461	tags=55%, list=32%, signal=39%	3550/84364/6181/4869/3094/25983/3735/5018/23511/4736/10902/6141/5901/11331/3178/6143/6144/1537/3251/821/4691/1329/6233/10399/6128/6205/4666/6201/6207/5518/8667/6194/6223/6189/55854/6727/6152/6133/7284/6164/1340/8668/9045/7520/10480/6625/2197/6206/10094/2091/5695/4722/27335/6746/6142/3326/689/6193/6155/6125/805/6137/1936/6160/498/2547/7316/1327/5757/6427/5894/6229/6129/5478/10952/5230/6628/9785/64…
GO_RNA_CATABOLIC_PROCESS	GO_RNA_CATABOLIC_PROCESS	232	0.443245948548166	2.21138505014725	1e-10	1.98441176470588e-08	1.72213622291022e-08	967	tags=42%, list=21%, signal=35%	6192/9337/5685/27044/87178/5073/6741/5721/6130/6181/4869/1869/5394/8635/1655/4292/6188/5684/6136/6167/6222/4736/23521/6141/5713/6143/6144/6187/6556/6233/6132/25873/6208/6147/5698/6128/6205/6201/6207/10767/3921/6176/5518/6194/6232/6224/6235/6223/6189/5706/6152/55110/5720/6133/3312/6164/11224/6157/5704/6227/6175/5707/9045/6122/7311/6158/6210/5710/6206/6050/6209/6161/5695/6169/6202/5719/6142/26058/6…
MORF_RAN	MORF_RAN	228	0.444153723206977	2.20453701020432	1e-10	1.98441176470588e-08	1.72213622291022e-08	1486	tags=54%, list=32%, signal=38%	5685/11137/6181/4869/3094/3735/6141/5713/5901/11331/5052/6144/1537/3251/821/4691/1329/6233/30968/7203/6147/10399/6128/4666/6207/6647/5518/8667/6194/6727/6152/7284/6637/3312/7381/1340/9045/10480/10961/5886/2197/7385/6206/2091/5695/4722/27335/6746/3326/689/6193/6125/805/509/6137/1936/2547/3015/9551/521/220988/1327/47/9158/6427/7341/708/6229/6129/5478/10952/5230/3646/9377/6628/6428/3320/7388/5714/78…
GO_PEPTIDE_BIOSYNTHETIC_PROCESS	GO_PEPTIDE_BIOSYNTHETIC_PROCESS	315	0.426871647469264	2.20025374193572	1e-10	1.98441176470588e-08	1.72213622291022e-08	1215	tags=47%, list=26%, signal=37%	6192/9086/9337/6195/5997/113251/8550/5917/5859/6130/16/6181/4869/440275/54148/55239/6897/6188/25983/3735/5018/6136/6167/6222/4736/1984/23521/51065/6141/6143/1915/6144/6187/4691/6233/6132/25873/6208/6147/10399/51187/10985/6128/1653/6205/6201/6207/10767/3921/6176/1615/8667/6194/6232/6224/6235/6223/6189/55854/8565/4677/6152/6133/7284/6164/11224/6157/6227/10056/6175/54998/8668/51253/8666/9045/6122/73…
REACTOME_METABOLISM_OF_RNA	REACTOME_METABOLISM_OF_RNA	372	0.414616943037086	2.18881807801842	1e-10	1.98441176470588e-08	1.72213622291022e-08	1178	tags=44%, list=26%, signal=36%	6192/9337/10482/5685/9688/5073/5721/2071/6130/6181/6430/51493/5394/1655/26354/6188/5684/29894/6136/5431/57703/84950/6167/23511/10528/6222/4736/23165/23521/25926/11260/51065/6141/5713/57122/54888/5901/3178/4927/10199/6143/6144/6187/8563/4691/83732/56259/6233/6132/25873/6208/6147/5698/6128/1653/6205/6201/6207/55813/10767/3921/6176/5518/6194/6232/23398/6224/6235/6223/6189/5706/55660/6152/55110/5720/…
GO_AMIDE_BIOSYNTHETIC_PROCESS	GO_AMIDE_BIOSYNTHETIC_PROCESS	356	0.41648948661378	2.18266134160634	1e-10	1.98441176470588e-08	1.72213622291022e-08	1215	tags=45%, list=26%, signal=36%	6192/9086/9337/6195/84532/5997/113251/1738/8550/5917/5859/6130/16/6181/4869/51703/440275/54148/55239/6897/6188/25983/3735/5018/6136/6167/6222/4736/1984/10558/23521/51065/6141/6143/1915/6144/6187/8439/4691/6233/91012/6132/25873/6208/6147/10399/51187/10985/6128/1653/6205/6201/6207/10767/3921/6176/1615/8667/6194/6232/6224/6235/9524/6223/6189/51144/55854/8565/4677/6152/6133/7284/6164/5538/11224/6157/…
GO_ESTABLISHMENT_OF_PROTEIN_LOCALIZATION_TO_ORGANELLE	GO_ESTABLISHMENT_OF_PROTEIN_LOCALIZATION_TO_ORGANELLE	292	0.424862628215547	2.1756201925978	1e-10	1.98441176470588e-08	1.72213622291022e-08	1145	tags=47%, list=25%, signal=37%	6192/9688/10575/3308/581/7321/3301/6130/6181/1869/10531/6188/5018/79158/6136/6167/23511/6222/4736/23521/6141/57122/3295/5901/11331/29928/4927/6143/6144/6187/54543/118424/6233/3059/7203/6132/25873/6208/6147/6262/6128/6205/6201/6207/3921/6176/6194/6232/6224/6235/6223/6189/6727/6152/3843/6729/6133/3002/847/9776/3312/6164/11224/6157/6227/6175/9045/6122/7311/1891/6158/373156/6210/7385/6206/9789/10694/…
GO_CELLULAR_AMIDE_METABOLIC_PROCESS	GO_CELLULAR_AMIDE_METABOLIC_PROCESS	417	0.404671337824272	2.16211013752406	1e-10	1.98441176470588e-08	1.72213622291022e-08	1215	tags=44%, list=26%, signal=35%	6192/9086/9337/6195/84532/5997/113251/1738/8550/5917/5859/6130/16/6181/4869/51703/440275/54148/55239/6897/6188/25983/3735/5018/6136/6167/6222/4736/1984/10558/10347/23521/51065/6141/3295/1622/6143/1915/6144/6187/8439/4691/6233/91012/6132/25873/6208/6147/10399/51187/10985/6128/1653/6205/6201/6207/10767/3921/23597/6647/6176/5518/1615/8667/6194/6232/6224/6235/9524/6223/6189/51144/55854/8565/4677/6152…
GO_RIBONUCLEOPROTEIN_COMPLEX	GO_RIBONUCLEOPROTEIN_COMPLEX	426	0.403483948995024	2.14670698473682	1e-10	1.98441176470588e-08	1.72213622291022e-08	1217	tags=45%, list=26%, signal=37%	6192/3550/9337/5685/27044/64332/113251/87178/6741/6130/6181/4869/440275/1655/54148/55239/6188/25983/3958/6136/57703/84950/6167/10528/6222/4736/1512/23521/51065/6141/54888/26156/3178/10199/6143/6144/6187/821/10445/4691/83732/56259/6233/27336/100131187/6132/25873/6208/6147/10399/134218/51187/10985/6128/1653/6205/6201/6207/55813/3921/6176/8667/6194/6232/23398/6224/6235/80135/6223/6189/10011/6727/556…
MODULE_45	MODULE_45	263	0.423877164164877	2.14511566674012	1e-10	1.98441176470588e-08	1.72213622291022e-08	1009	tags=42%, list=22%, signal=35%	8653/6280/10578/6279/6195/54504/313/9938/5997/3055/4332/11040/8530/7321/6775/241/1441/3695/5293/9111/212/2217/7940/6494/6275/6773/4046/2633/1520/3101/10312/5199/10445/3613/7045/6556/3059/10288/6282/6772/3936/2219/10261/3575/11314/5698/4125/5265/11151/9535/301/3163/3507/3002/5788/5536/4034/3684/9056/199/9138/2268/3635/2212/3561/960/3108/4818/1462/3587/54440/5330/6402/4074/6890/2896/8631/8907/5777/…
GO_ORGANIC_CYCLIC_COMPOUND_CATABOLIC_PROCESS	GO_ORGANIC_CYCLIC_COMPOUND_CATABOLIC_PROCESS	284	0.413784198641808	2.10896254382831	1e-10	1.98441176470588e-08	1.72213622291022e-08	967	tags=39%, list=21%, signal=33%	6192/9337/5685/27044/87178/581/5073/6741/5721/6130/6181/4869/3094/1869/5394/8635/1655/4292/6188/5684/6136/6167/6222/4736/23521/6141/5713/3148/6143/6144/6187/3251/6556/6233/6132/25873/6208/6147/5698/6128/6205/6201/6207/10767/3921/6176/5518/4860/6194/6232/3163/6224/6235/6223/6189/5706/6152/55110/5720/6133/51170/3312/6164/11224/6157/5704/6227/6175/5707/9045/6122/7311/6158/6210/5710/7378/6206/6050/62…
MARTENS_TRETINOIN_RESPONSE_DN	MARTENS_TRETINOIN_RESPONSE_DN	282	0.407786912202616	2.07902652806022	1e-10	1.98441176470588e-08	1.72213622291022e-08	1154	tags=45%, list=25%, signal=36%	10575/581/37/5134/128338/4172/6130/3094/1869/1655/26354/6188/6167/10528/4736/1984/6237/23521/6141/5713/26156/5901/11331/3178/4123/6143/1915/6144/3615/54539/64005/6233/30968/27101/25873/6208/6147/10399/27250/3921/6194/6232/10063/6223/6152/55110/6133/7284/3312/6164/11224/7381/9894/6175/7462/8666/9045/6122/5978/8409/25824/3561/10961/5886/6206/6050/353/7494/6161/65057/6202/51585/6142/3326/290/55768/6…
PECE_MAMMARY_STEM_CELL_UP	PECE_MAMMARY_STEM_CELL_UP	82	0.594819470028581	2.5144612642772	1.33836866834557e-10	2.57999240152217e-08	2.23900021584128e-08	1060	tags=60%, list=23%, signal=47%	6130/6181/3094/6188/3735/29997/79158/6222/4736/23521/6187/6132/6208/6147/4666/6201/6207/3921/6176/6224/6235/6223/6152/60674/4708/6157/7381/7311/6158/2197/6206/59286/27335/6142/6171/6234/641638/6137/1936/10632/521/1327/6217/5757/5478/7295/6138/23480/514
GO_PROTEIN_LOCALIZATION_TO_ORGANELLE	GO_PROTEIN_LOCALIZATION_TO_ORGANELLE	447	0.357640526770424	1.91831564297908	1.33071078916691e-10	2.57999240152217e-08	2.23900021584128e-08	1122	tags=37%, list=24%, signal=31%	6192/3550/9688/26092/10575/3308/581/7321/3301/583/6741/6130/6181/1869/10531/26354/6188/5018/29997/79158/6136/6167/23511/6222/4736/23788/2633/10347/23521/6141/57122/3295/5901/11331/29928/4927/6143/6144/6187/10445/54543/118424/6233/3059/7203/6132/25873/6208/6147/6262/22878/6128/1653/6205/6201/6207/3921/6176/6194/6232/6224/142/6235/6223/6189/6727/6152/3843/6729/6133/3002/847/9776/10464/3312/6164/112…
GNF2_CARD15	GNF2_CARD15	41	0.719746334527085	2.68228042754713	1.42437442167677e-10	2.70711386564878e-08	2.34932030261736e-08	1009	tags=76%, list=22%, signal=60%	6280/1843/54504/5997/6817/3055/4332/64231/7940/6275/1520/2353/3101/7305/5199/10288/2219/10261/5538/9056/199/79887/5660/1462/1536/4688/1890/29992/6916/7127/834
GO_SMALL_RIBOSOMAL_SUBUNIT	GO_SMALL_RIBOSOMAL_SUBUNIT	43	0.710497276537221	2.65850768182435	1.56832517441802e-10	2.93930276438843e-08	2.55082128149129e-08	743	tags=67%, list=16%, signal=57%	6192/113251/6188/6222/51065/6187/6233/6208/10399/6205/6201/6207/3921/6194/6232/6224/6235/6223/6189/6227/7311/6210/6206/1939/6209/6202/6234/6193/6203
GO_RIBOSOME_BIOGENESIS	GO_RIBOSOME_BIOGENESIS	112	0.528131989318075	2.35316349001316	1.88416551645948e-10	3.46385339182726e-08	3.00604315244032e-08	1049	tags=56%, list=23%, signal=44%	11137/29889/6130/4869/5394/25983/29997/6136/10528/4736/25926/51065/26156/5901/4927/10199/6187/83732/6208/6147/51187/6128/6201/55813/3921/6194/6232/80135/6223/6152/11224/6227/6175/9045/6122/6209/51119/2091/6169/6202/14/6234/6193/6155/6125/6203/9277/6059/22907/90121/3669/55661/6217/25879/10521/708/51602/6229/6129/65095/9775/6134/83939
GO_LEUKOCYTE_MEDIATED_IMMUNITY	GO_LEUKOCYTE_MEDIATED_IMMUNITY	369	0.368742335495398	1.94092183467281	1.89954906621622e-10	3.46385339182726e-08	3.00604315244032e-08	938	tags=34%, list=20%, signal=30%	6280/3074/3687/164/6279/57020/178/4332/5272/6283/11322/3493/8635/4292/972/5293/4790/3958/23075/1512/1520/684/56954/10533/28526/5713/3101/55832/10312/4069/7305/5052/5199/306/1915/51316/3251/3615/64005/6556/10288/6282/2219/3575/11314/4125/5265/8895/1653/3934/11151/9535/302/4860/3163/28638/6727/3507/84329/3002/847/3312/5788/3684/4048/7462/10417/5707/2950/2268/3105/3635/7520/5660/6793/94103/2212/6433…
MORF_JUND	MORF_JUND	57	0.655578610243103	2.59575051372958	2.4777017893671e-10	4.45788105942929e-08	3.86869226760829e-08	960	tags=60%, list=21%, signal=48%	10482/6181/1655/4736/23521/6141/6143/6144/6233/6128/4666/6201/6194/6232/6224/6189/6727/6152/6133/6164/6157/4637/6210/2197/6206/689/6155/6125/6137/6160/7316/7178/6229/6129
GNF2_HCK	GNF2_HCK	57	0.654377209474979	2.59099359119988	2.68590731314024e-10	4.76889911625189e-08	4.1386037200395e-08	1009	tags=65%, list=22%, signal=51%	6280/3687/54504/5997/6817/3055/4332/64231/7321/7940/6275/1520/3101/7305/4542/5199/10288/26234/2219/10261/51170/5538/9056/199/2268/79887/5660/2212/1536/3689/4688/1890/29992/2207/6916/7127/834
MORF_ANP32B	MORF_ANP32B	173	0.458373230074576	2.19226450164704	3.32161141130634e-10	5.82101615378802e-08	5.05166465492591e-08	1486	tags=54%, list=32%, signal=38%	6181/4869/3094/3735/4736/6141/26156/5901/11331/3148/3178/6144/1537/3251/821/4691/1329/6233/10399/6128/4666/6647/5518/8667/6194/6727/6152/7284/7381/1340/8666/9045/10480/10961/5886/2197/3030/6206/2091/5695/4722/27335/6746/3326/689/1650/10992/6125/509/1936/498/2547/3015/220988/1327/9555/6427/7341/6229/6129/3646/6628/6428/3320/7388/5714/11316/3065/6389/5499/3184/25814/4694/10899/3329/9184/10921/2521/…
GO_LARGE_RIBOSOMAL_SUBUNIT	GO_LARGE_RIBOSOMAL_SUBUNIT	56	0.642482971062659	2.52918169868307	5.1913487996404e-10	8.98103342337789e-08	7.79402906828603e-08	1272	tags=79%, list=28%, signal=58%	6130/6181/54148/6136/6167/4736/23521/6141/6143/6144/6132/25873/6147/51187/6128/6176/6152/6133/6164/11224/6157/6175/51253/9045/6122/6158/6161/6169/6142/6171/29074/6155/6125/6137/6160/9349/6129/6138/6134/6168/5935/28977/6135/6165
GSE10325_BCELL_VS_MYELOID_DN	GSE10325_BCELL_VS_MYELOID_DN	95	0.550760004121467	2.39490871854459	5.71003825378414e-10	9.75332356918522e-08	8.46424724494984e-08	1009	tags=49%, list=22%, signal=39%	3074/1843/54504/313/5997/6817/64231/2217/7940/6275/308/3958/2353/7086/2015/3101/4542/5199/3613/55332/7045/6556/10288/10261/11314/5265/79641/4947/9056/199/79887/5660/2212/55704/5791/4688/51744/5058/29992/6303/2799/53346/7867/25797/6916/7127/834
GO_PROTEIN_LOCALIZATION_TO_MEMBRANE	GO_PROTEIN_LOCALIZATION_TO_MEMBRANE	270	0.395237414303094	2.00707494266781	6.94819220768546e-10	1.17198632063134e-07	1.0170873461908e-07	1041	tags=41%, list=23%, signal=33%	6192/682/653361/3308/581/6281/9482/583/6130/6181/1869/3695/6188/5018/3958/6136/6167/6222/4736/2633/23521/6141/29928/83871/6143/6144/6187/6233/6132/25873/6208/6147/10399/6128/6205/9847/6201/6207/3921/302/6176/6194/6232/6224/6235/6223/6189/6727/6152/6729/6133/3002/10519/6164/11224/6157/3684/6227/6175/9045/6122/7311/6158/9528/11079/6210/6206/6209/6161/5872/6169/8631/6746/6202/6142/23062/6171/6234/61…
GNF2_GLTSCR2	GNF2_GLTSCR2	28	0.775616652306882	2.62642666186949	1.17347088975092e-09	1.95491557855542e-07	1.69653848583223e-07	868	tags=89%, list=19%, signal=73%	6181/29997/6136/23521/6141/6143/6208/6147/6176/6232/6235/6223/6164/11224/6227/6122/6158/2197/6209/6169/6142/6203/6137/1936/6217
GO_CELL_ACTIVATION_INVOLVED_IN_IMMUNE_RESPONSE	GO_CELL_ACTIVATION_INVOLVED_IN_IMMUNE_RESPONSE	344	0.369884031913448	1.92957542452791	1.22571584442415e-09	2.01704995178774e-07	1.75046068924501e-07	938	tags=35%, list=20%, signal=30%	6280/3074/3687/164/6279/57020/64332/178/4332/8291/6283/11322/440275/8635/4292/5293/3735/4790/3958/23075/1512/1520/684/56954/10533/5713/3101/55832/10312/4069/7305/5199/306/1915/51316/3615/6556/10288/6282/3936/2219/11314/4125/3956/5265/8895/3934/11151/9535/302/301/4860/3163/6727/84329/847/3312/5788/3684/4048/7462/5707/2950/2268/7520/5660/6793/94103/2212/64333/8723/960/353/10694/25801/7494/6402/5695…
GNF2_TPT1	GNF2_TPT1	33	0.745340986403394	2.63971423178998	1.4427657612911e-09	2.34562423889905e-07	2.03560800182163e-07	1041	tags=91%, list=23%, signal=71%	6136/6167/6222/23521/6143/1915/6144/6187/6208/6147/6205/6207/6176/6194/6232/6224/6189/6133/6157/7311/6206/6161/6169/6171/6155/6160/9349/7178/6229/6134
GO_INTERSPECIES_INTERACTION_BETWEEN_ORGANISMS	GO_INTERSPECIES_INTERACTION_BETWEEN_ORGANISMS	481	0.335602145202506	1.80758057662518	1.63604700741184e-09	2.6281926569066e-07	2.28082994454345e-07	1065	tags=36%, list=23%, signal=31%	6192/3550/6280/10482/164/5685/10578/27044/9688/3055/5272/581/6283/6741/2071/6130/6181/4869/440275/1655/3695/10410/6188/972/3735/5684/6136/5431/6773/1105/6167/23511/6222/4736/23165/684/10533/23521/6141/51699/57122/3122/4069/5901/3178/4927/6143/6144/6187/4361/8563/6233/6772/27336/6132/25873/6208/6147/10399/2219/5698/3956/54963/6128/6205/6201/6207/3921/302/6176/6194/6232/6224/10581/6235/6223/6189/61…
GCM_ACTG1	GCM_ACTG1	108	0.520575334269429	2.30542439018714	1.92434038119199e-09	3.05494695338879e-07	2.65118102052766e-07	1377	tags=57%, list=30%, signal=41%	3550/5859/4869/6188/4736/10902/3178/6143/6144/4691/6233/10399/6128/4666/6194/6223/6189/6727/5720/6133/515/6122/7311/7385/353/6161/6746/6202/3326/506/6155/509/3015/5757/5501/483/6427/6229/6129/5436/5478/6628/9785/6634/55967/3320/7388/3151/1854/293/7874/3276/8665/387/1155/6135/6165/7555/4841/1933/9168/7307
GNF2_TNFRSF1B	GNF2_TNFRSF1B	48	0.65813954200455	2.52082442582594	2.48499559111008e-09	3.89913145423714e-07	3.38379142608319e-07	941	tags=62%, list=20%, signal=50%	1843/54504/313/5997/3055/64231/7940/6275/1520/2015/10312/7305/5199/10288/2219/10261/51170/5538/9056/199/2268/5660/1536/3689/4688/1890/10695/29992/2207/6916
WANG_TUMOR_INVASIVENESS_UP	WANG_TUMOR_INVASIVENESS_UP	243	0.404941159666517	2.0250975393894	2.92525779461967e-09	4.53717571041354e-07	3.9375067108462e-07	1080	tags=39%, list=24%, signal=31%	5685/5825/3308/10808/6741/6181/3094/4720/3915/1655/10410/6188/5293/10923/51614/7086/3295/1622/3148/6143/6144/51316/7045/4691/10963/6772/7203/6132/6208/3575/6128/1653/6205/29117/4666/6201/302/4860/8667/6194/10581/1196/7184/3843/6164/11224/515/528/6227/6277/57003/9045/6158/4713/94103/11060/26136/25824/6210/2197/9097/10094/11124/10776/6193/6155/6059/967/22920/5058/498/5705/3015/521/1327/2746/6217/10…
MORF_EIF3S6	MORF_EIF3S6	112	0.507427682824754	2.26091265288998	3.11019947360978e-09	4.7692081473739e-07	4.13887190716612e-07	1486	tags=57%, list=32%, signal=40%	6181/4869/4736/7086/6141/26156/5901/3178/6144/1537/821/4691/1329/6233/10399/6128/4666/5518/8667/6194/6727/6152/7381/8666/9045/10480/10961/5886/2197/7385/3030/6206/2091/27335/6746/3326/689/1650/6125/1936/1327/9555/6229/6129/3646/6428/3320/7388/1176/3065/8664/10899/11315/7555/4841/7307/5689/10054/4723/10574/4190/1350/56910/6500
GSE41978_KLRG1_HIGH_VS_LOW_EFFECTOR_CD8_TCELL_DN	GSE41978_KLRG1_HIGH_VS_LOW_EFFECTOR_CD8_TCELL_DN	110	0.512501599886884	2.26923507700131	3.78449612302169e-09	5.73797648135447e-07	4.97960016187065e-07	962	tags=50%, list=21%, signal=41%	26092/6130/1655/6188/6136/6167/6222/10923/6141/6143/5199/6187/334/6208/6128/6201/6176/6194/6235/6223/6189/55854/22872/6152/6133/3312/6164/6157/6227/6175/6122/57599/6210/5886/51571/6169/3326/6193/6155/56672/84971/6125/6203/4175/498/521/7316/1327/9349/2746/6217/7178/2512/6129/5478
REACTOME_NEUTROPHIL_DEGRANULATION	REACTOME_NEUTROPHIL_DEGRANULATION	273	0.387778639860253	1.96888854663841	3.97183429208665e-09	5.95510354860192e-07	5.16802999993731e-07	938	tags=36%, list=20%, signal=30%	6280/3074/3687/6279/57020/178/4332/6283/11322/8635/4790/3958/1512/1520/684/56954/10533/5713/3101/55832/10312/4069/7305/5199/1915/51316/3615/6556/10288/6282/2219/11314/4125/5265/8895/3934/9535/302/4860/3163/6727/84329/847/3312/5788/3684/4048/5707/2950/2268/3105/7520/5660/6793/94103/2212/64333/960/353/10694/25801/6402/5695/2896/8907/317/5719/5777/3326/290/2990/6709/1650/1536/3689/55754/967/1535/963…
GCM_APEX1	GCM_APEX1	97	0.529142413931375	2.29607804654508	4.9374387831901e-09	7.32151636707332e-07	6.35384690144475e-07	1215	tags=52%, list=26%, signal=39%	3550/11137/10575/5859/4172/4869/4736/6141/5428/3178/6143/6144/3251/4691/10399/6128/4666/6201/6223/5720/515/9045/6202/506/6193/6155/4175/509/3015/5757/5501/6427/6229/6129/5436/5478/6428/6634/6429/55967/5714/1854/3065/293/3276/8665/5216/829/387/3184
GSE10325_LUPUS_CD4_TCELL_VS_LUPUS_MYELOID_DN	GSE10325_LUPUS_CD4_TCELL_VS_LUPUS_MYELOID_DN	108	0.51336207798143	2.27347970152385	5.14505561695719e-09	7.54645440165439e-07	6.54905534767148e-07	941	tags=42%, list=20%, signal=34%	6280/3074/3687/3055/26509/6283/1441/972/2217/7940/3958/3101/7305/5199/334/7045/6556/10288/2219/10261/5265/83937/9056/199/7462/10295/5660/2212/533/3108/1462/7263/25801/2896/290/29887/1536/4688/29992/81553/526/2512/25797/2207/6916
GO_MYELOID_LEUKOCYTE_MEDIATED_IMMUNITY	GO_MYELOID_LEUKOCYTE_MEDIATED_IMMUNITY	303	0.369986951151872	1.90023513454355	5.29508270316595e-09	7.68299419317433e-07	6.66754896125876e-07	938	tags=35%, list=20%, signal=30%	6280/3074/3687/6279/57020/178/4332/5272/6283/11322/8635/5293/4790/3958/1512/1520/684/56954/10533/5713/3101/55832/10312/4069/7305/5199/306/1915/51316/3615/6556/10288/6282/2219/11314/4125/5265/8895/1653/3934/9535/302/4860/3163/6727/84329/847/3312/5788/3684/4048/7462/10417/5707/2950/2268/7520/5660/6793/94103/2212/64333/8723/960/353/10694/25801/6402/5695/2896/8907/317/5719/5777/3326/290/2990/6709/165…
MORF_EIF4A2	MORF_EIF4A2	120	0.491149694008272	2.2021793360265	5.49407988615095e-09	7.88692701954478e-07	6.84452841359791e-07	1431	tags=58%, list=31%, signal=41%	3550/6181/4869/1655/5018/4736/10902/6141/3178/6143/6144/4691/6233/10399/6128/4666/6201/8667/6194/6189/55854/6727/6152/6133/6164/9045/10181/10480/6625/2197/6206/10094/51379/3326/689/6155/6125/805/6137/6160/7316/9349/7178/9555/10521/6427/6229/6129/5230/3646/7155/7388/7818/22826/9698/293/8665/8664/387/3184/6135/10921/9295/23020/4841/1933/6230/1186/3608/10054
GSE24634_TREG_VS_TCONV_POST_DAY10_IL4_CONVERSION_DN	GSE24634_TREG_VS_TCONV_POST_DAY10_IL4_CONVERSION_DN	84	0.542107582800037	2.31572607149154	7.56399705018274e-09	1.07440606521227e-06	9.32404068512831e-07	933	tags=46%, list=20%, signal=38%	28959/6280/3687/6279/3055/4332/59342/26509/3915/2217/3122/3101/7305/145389/57136/334/10261/4125/847/50854/3684/9056/2268/79887/5660/2212/5872/2896/290/3689/967/6574/29992/7035/10327/2512/53346/23216/10577
GCM_PSME1	GCM_PSME1	74	0.568418908901525	2.3715370060998	7.90354547413416e-09	1.11094211070798e-06	9.64111221488405e-07	1272	tags=58%, list=28%, signal=43%	3550/5859/4869/4736/10902/5428/3178/6143/6144/3251/4691/6128/4666/6201/6223/5720/515/353/6202/506/6193/6155/509/3015/5757/6427/6229/6129/5436/5478/397/6634/55967/1854/3065/3276/8665/5216/829/387/3184/6135/6165
GNF2_PECAM1	GNF2_PECAM1	36	0.701256569388856	2.53731055264876	8.75981497770854e-09	1.21860766298143e-06	1.05754684348353e-06	1009	tags=72%, list=22%, signal=57%	1843/5997/3055/64231/7940/6275/1520/10312/7305/5199/10288/2219/10261/51170/5538/199/79887/5660/1536/3689/4688/1890/2207/6916/7127/834
GCM_CSNK2B	GCM_CSNK2B	87	0.543536478446178	2.3289857913682	9.276738406184e-09	1.27735008217395e-06	1.10852540030931e-06	1301	tags=59%, list=28%, signal=43%	3550/11137/5859/4869/6141/5428/3178/6143/6144/4691/10399/6128/4666/6201/3921/5720/515/9045/6122/6161/6202/3326/506/6193/6155/10992/509/3015/9349/6217/5757/5501/483/5894/6129/5436/5478/6634/6429/55967/5714/293/3276/8665/5216/387/3184/1155/6135/2521/7536
KEGG_OXIDATIVE_PHOSPHORYLATION	KEGG_OXIDATIVE_PHOSPHORYLATION	73	0.570274092890019	2.37313838718436	9.49666108391681e-09	1.28147944666373e-06	1.11210899535342e-06	1530	tags=70%, list=33%, signal=47%	4720/10312/1537/1329/517/10063/4708/515/7381/528/1340/4713/533/7385/4722/506/509/498/10632/9551/521/1327/5464/4705/535/526/4710/9377/8992/7384/514/7388/9114/4716/4715/6389/4694/537/522/1345/27068/4696/4725/51606/4700/1347/4723/529/1350/9550/10476
MARKEY_RB1_ACUTE_LOF_DN	MARKEY_RB1_ACUTE_LOF_DN	103	0.513918954954003	2.2653242924587	9.47623815685462e-09	1.28147944666373e-06	1.11210899535342e-06	919	tags=49%, list=20%, signal=40%	8653/3687/653361/3055/4332/87178/92521/64231/5272/5721/7940/1512/2015/4069/7305/123/5199/307/51316/7045/3059/6772/3936/3575/5698/9535/4860/22862/5214/3002/5788/3684/7462/25824/6890/2896/5777/3689/10135/3959/4688/7319/2745/6303/3669/8826/1616/5880/2634/526
GO_STRUCTURAL_MOLECULE_ACTIVITY	GO_STRUCTURAL_MOLECULE_ACTIVITY	235	0.399729224791832	1.98871776444591	9.90249274883928e-09	1.32301224903799e-06	1.14815249432868e-06	1043	tags=43%, list=23%, signal=35%	6192/9688/6130/6181/3915/6188/6136/6167/23511/6222/4736/23165/23521/51065/6141/57122/4927/6143/6144/4131/6187/7045/6233/6132/25873/6208/6147/10399/51187/6128/6205/6201/6207/3921/6176/301/9276/6194/6232/6224/6235/54927/6223/6189/22820/22872/6152/6133/6164/11224/6157/9894/6227/6175/51253/9045/6122/7311/4637/6158/6210/6206/10094/1462/64210/6209/6161/6169/6202/5719/6142/286257/6709/6171/6234/29074/61…
BILANGES_SERUM_AND_RAPAMYCIN_SENSITIVE_GENES	BILANGES_SERUM_AND_RAPAMYCIN_SENSITIVE_GENES	41	0.676578231622945	2.52140575273521	1.03217200646766e-08	1.36550284855633e-06	1.18502720040792e-06	1032	tags=71%, list=22%, signal=55%	5859/6188/29997/6141/1915/6144/6132/6208/10399/6128/6201/6207/8667/6194/6223/6152/4048/9045/6158/10480/2197/6193/51386/6203/6137/9349/6217/6229/6138
GO_RIBONUCLEOPROTEIN_COMPLEX_BIOGENESIS	GO_RIBONUCLEOPROTEIN_COMPLEX_BIOGENESIS	213	0.409161519183026	2.01543652312274	1.60089861562746e-08	2.09733261352203e-06	1.82013255992391e-06	1202	tags=47%, list=26%, signal=37%	11137/29889/6130/4869/6430/5394/55239/25983/29997/6136/10528/4736/23521/25926/51065/26156/5901/4927/10199/6187/83732/6208/6147/51187/6128/1653/6201/55813/3921/8667/6194/6232/80135/6223/6152/6637/11224/6227/6175/8668/8666/9045/6122/10181/10480/10146/1939/6209/51119/2091/6169/10658/27335/6202/3326/14/6234/55692/6193/6155/51386/6125/6203/9277/10569/6059/22907/6431/90121/3669/55661/6217/1153/25879/10…
GO_POLYSOMAL_RIBOSOME	GO_POLYSOMAL_RIBOSOME	24	0.767198701281597	2.48214634121262	1.94616558784799e-08	2.52514985023276e-06	2.19140608955555e-06	792	tags=75%, list=17%, signal=62%	87178/6130/4736/6141/6143/6132/25873/6128/8667/6235/6152/6227/6161/6169/6142/6171/6234/6160
ENK_UV_RESPONSE_KERATINOCYTE_UP	ENK_UV_RESPONSE_KERATINOCYTE_UP	257	0.378289592573597	1.91071722738308	2.68596159907089e-08	3.45184436360596e-06	2.99562133229711e-06	1181	tags=39%, list=26%, signal=31%	682/10482/1843/27044/37/6283/3301/4172/3695/6188/5982/6136/4736/51614/2353/6141/2114/10312/11331/6143/1537/1329/6282/30968/6132/10399/3956/9262/6205/302/5518/4860/9524/7110/5720/7284/10519/11224/8379/6227/1340/10295/8668/2950/10467/8666/9045/3105/1891/6158/4713/11079/533/2197/6050/353/7263/6209/3123/5695/2896/5204/27335/6142/3326/440/689/892/6193/26959/6203/1535/5791/498/7323/3669/30/5184/2014/53…
GSE42088_2H_VS_24H_LEISHMANIA_INF_DC_UP	GSE42088_2H_VS_24H_LEISHMANIA_INF_DC_UP	128	0.471428744483199	2.13154790884931	3.13624335494909e-08	3.99249696525312e-06	3.46481701328785e-06	803	tags=38%, list=17%, signal=32%	5997/4332/59342/5859/1441/8635/10410/2217/7940/5018/6275/4046/51614/1520/2353/7086/4069/3148/6144/54539/7045/517/10399/2219/6207/10581/6235/9524/51170/50854/5538/3684/4048/79887/373156/6210/10961/1939/54440/2990/4942/6171/6234/6155/3689/51386/6203/6160/10695
HALLMARK_OXIDATIVE_PHOSPHORYLATION	HALLMARK_OXIDATIVE_PHOSPHORYLATION	127	0.465723497490954	2.10520086318025	3.95437127706102e-08	4.98694261800574e-06	4.32782886938553e-06	1461	tags=54%, list=32%, signal=38%	1738/581/37/4720/10989/5018/10312/11331/1537/1329/517/10063/1666/4708/515/7381/528/1340/1891/4713/533/7385/3030/3313/4722/506/4942/788/509/498/10632/9551/521/30/1327/2746/3945/22/4710/9377/8992/7384/7419/514/7388/4129/6389/293/1431/64960/4694/537/89941/522/50/292/51660/1345/4696/10449/51606/4700/1347/4723/3939/4552/4190/529/1350
MODULE_29	MODULE_29	25	0.754404431365459	2.48312231897635	4.13037667253294e-08	5.16067618695921e-06	4.47860043683518e-06	698	tags=76%, list=15%, signal=65%	6192/6188/6222/6187/6208/6201/6207/3921/6194/6232/6224/6235/6223/6227/6210/6206/6209/6202/6234
GSE29618_MONOCYTE_VS_PDC_UP	GSE29618_MONOCYTE_VS_PDC_UP	107	0.493705797897299	2.18615246010788	4.92931788395044e-08	6.07365157491535e-06	5.27090978219819e-06	1009	tags=45%, list=22%, signal=36%	6280/3687/313/3055/59342/6281/6283/7321/7940/6275/3958/1520/7086/7305/4542/5199/334/6282/26234/79180/5265/9535/301/10581/5788/11275/9056/199/7462/2268/79887/7076/960/7378/4942/3689/10135/4688/81619/29992/56882/2634/2512/25797/6916/397/7127/834
GSE22886_NEUTROPHIL_VS_MONOCYTE_DN	GSE22886_NEUTROPHIL_VS_MONOCYTE_DN	149	0.447822560012288	2.08383484834132	4.95110177294122e-08	6.07365157491535e-06	5.27090978219819e-06	1371	tags=51%, list=30%, signal=37%	11137/29889/10575/6281/5859/51493/10989/3735/3958/6167/1512/3295/3122/5901/1537/821/6233/51506/7203/10399/3956/1653/6201/6207/23597/302/6232/6224/8565/4677/22872/6133/23358/9056/2950/10480/960/1462/6050/10694/3587/3326/2990/506/1536/51386/5705/9349/10327/2799/7351/6229/7267/9377/6428/6634/7384/6432/7388/55011/2058/5935/51123/3276/5709/8664/3184/10492/6135/11315/2023/4841/51096/6230/1967/9168
GO_RRNA_BINDING	GO_RRNA_BINDING	33	0.707844995246088	2.50691769530723	5.32012433349392e-08	6.46754574379882e-06	5.61274378474347e-06	881	tags=73%, list=19%, signal=59%	6192/6188/29997/6136/6167/6222/6143/6132/6208/6147/6205/6207/80135/6133/6175/6122/7263/51119/29074/6193/6125/6203/9349/1153
RODWELL_AGING_KIDNEY_UP	RODWELL_AGING_KIDNEY_UP	230	0.391681111411102	1.95014785292089	6.55923170964086e-08	7.90270291874052e-06	6.85821924527769e-06	1041	tags=41%, list=23%, signal=33%	120425/6195/64332/9938/653361/64231/26509/11322/5721/6181/3493/58475/5293/7940/51667/6136/23048/23521/7086/51065/6141/3122/4069/7305/4542/83871/6187/64761/821/55332/7045/3059/64098/5698/4125/11151/9535/302/58191/6223/28638/9601/3507/5788/11224/10417/3105/6793/6158/55959/7076/3108/2197/4818/1462/55704/353/3587/3123/6890/2896/139818/5777/440/256236/6155/3689/9277/25939/5791/963/1890/4057/441951/703…
DANG_MYC_TARGETS_UP	DANG_MYC_TARGETS_UP	71	0.560447622382108	2.32733278539022	7.09625619187007e-08	8.47406027018538e-06	7.35406149367066e-06	1041	tags=59%, list=23%, signal=46%	3308/581/4869/1869/1655/26354/5982/1622/3178/6143/3613/4691/6207/3398/6224/6223/6133/3312/6157/4048/6122/8409/3313/6161/6193/6155/4683/6125/1662/6137/5550/3015/6217/5757/6427/5478/1075/6628/7295/6634/6432/6134
SMID_BREAST_CANCER_BASAL_DN	SMID_BREAST_CANCER_BASAL_DN	128	-0.463341	-2.05892	7.69145458680131e-08	9.10425335037692e-06	7.90096327591548e-06	1027	tags=41%, list=22%, signal=32%	51181/9214/3315/286451/27347/10040/64081/5046/10443/6653/9854/2184/84288/27075/6532/80162/10826/987/50865/51097/55103/23263/11163/8714/6571/56890/54847/2530/55191/5087/3480/3087/114327/4753/18/1384/10451/6252/11186/10396/23043/489/23389/8821/59307/11059/5874/214/22885/79144/2624/375449
GO_MYELOID_LEUKOCYTE_ACTIVATION	GO_MYELOID_LEUKOCYTE_ACTIVATION	320	0.351262829267229	1.82021449837118	7.87267285747901e-08	9.23772587294103e-06	8.016795015053e-06	938	tags=33%, list=20%, signal=29%	6280/3074/3687/6279/57020/178/4332/8291/6283/11322/8635/972/5293/3735/4790/3958/1512/1520/684/56954/10533/5713/3101/55832/10312/4069/7305/5199/306/1915/51316/3615/6556/10288/6282/2219/11314/4125/5265/8895/3934/9535/302/4860/3163/6727/84329/847/3312/5788/3684/199/4048/7462/5707/2950/2268/7520/5660/6793/94103/2212/64333/8723/960/353/10694/25801/6402/5695/2896/8907/317/5719/5777/3326/290/2990/6709/1…
REACTOME_DISEASE	REACTOME_DISEASE	438	0.320007634874585	1.71181525926062	7.94781569849374e-08	9.24550215823056e-06	8.02354352502204e-06	962	tags=32%, list=21%, signal=28%	6192/682/3074/164/5685/27044/6907/9688/3055/5721/2071/6130/6181/4869/4292/6188/5293/5684/4790/6136/5431/6167/23511/6222/4736/23165/10533/23521/51065/6141/5713/57122/79109/5901/4927/5052/6143/5199/6144/6187/821/6233/6772/6132/25873/2132/6208/6147/5698/6128/6205/6201/6207/3921/6176/5518/6194/6232/6224/6235/6223/6189/5706/6152/3843/5720/6133/23225/2961/6164/11224/6157/9056/5704/6416/6227/6175/22934/…
GO_NCRNA_METABOLIC_PROCESS	GO_NCRNA_METABOLIC_PROCESS	155	0.431749954875235	2.01783968460207	9.36965147518799e-08	1.08063313680501e-05	9.37808121110809e-06	980	tags=43%, list=21%, signal=35%	5073/6741/5917/5859/6130/16/51493/5394/6897/25983/3735/29894/4790/29997/10528/4736/25926/54888/26156/5901/10199/6187/83732/55250/6208/1653/6201/55813/3921/1615/6194/6232/80135/6223/8565/4677/11224/6227/10056/283989/9045/2926/9097/2617/6209/54973/51119/2091/6202/6234/6155/6125/6203/9277/90121/3669/55661/5464/6217/25879/10521/51602/6229/6129/27161/65095
CACTGTG_MIR128A_MIR128B	CACTGTG_MIR128A_MIR128B	116	-0.489802	-2.14886	1.0239019846522e-07	1.17089265939803e-05	1.01613823186938e-05	623	tags=30%, list=14%, signal=27%	1112/51228/54815/152006/197131/5976/2783/4601/57605/5863/5295/26099/9213/8036/4297/7465/11282/3992/9844/23142/23049/5775/23389/22794/204/109/1871/3340/2039/8289/23162/9969/29965/7813/5139
GSE22886_NAIVE_BCELL_VS_MONOCYTE_DN	GSE22886_NAIVE_BCELL_VS_MONOCYTE_DN	128	0.456717288922112	2.06503059800578	1.58062211644127e-07	1.79234578481163e-05	1.55545520083229e-05	1035	tags=43%, list=23%, signal=34%	6280/3074/6279/6195/6817/3055/4332/6281/6283/10989/6275/3958/7086/4069/7305/4542/6556/10288/6282/11314/79180/3956/5265/3398/23597/302/301/64419/5538/3684/9056/79887/5660/2212/1462/6050/3587/25801/2896/4043/5791/4688/2745/10327/9555/2799/2512/7867/25797/2207/7431/7127/834/64422/7384
MOOTHA_HUMAN_MITODB_6_2002	MOOTHA_HUMAN_MITODB_6_2002	196	0.404345779689194	1.96853786713861	1.66835685975121e-07	1.87606728879023e-05	1.62811140918704e-05	1400	tags=49%, list=30%, signal=36%	1738/581/37/6181/51703/4720/10989/54148/5018/23788/5428/29928/1537/1329/3059/517/27336/7390/23597/10063/6189/7284/1666/4708/515/7381/11216/1340/10295/6122/4713/7385/3030/1716/7263/3313/4722/317/23787/506/4942/29074/4683/1536/788/6687/3155/1535/509/10632/9551/521/2235/10797/1327/2746/4705/3033/9158/22/841/7351/5894/4710/9377/7295/7384/93974/7419/9512/514/7388/27018/384/7818/4129/1854/6389/1431/649…
MOOTHA_MITOCHONDRIA	MOOTHA_MITOCHONDRIA	203	0.400800063624289	1.96163454169429	1.78650256352522e-07	1.99231947043052e-05	1.72899878375103e-05	1400	tags=50%, list=30%, signal=36%	10578/1738/581/37/4720/10989/54148/5018/3958/23788/5428/5901/29928/1537/10463/1329/517/27336/56997/23597/10063/7284/847/1666/4708/515/7381/1340/10295/4713/7385/3030/1716/7263/3313/4722/317/23787/506/4942/29074/4683/1536/788/6687/3155/1535/509/1890/10632/9551/521/2235/10797/30/1327/5464/2746/4705/3033/9158/22/841/7351/708/5894/4710/9377/7384/93974/7419/9512/514/7388/27018/384/7818/4129/1854/6389/1…
WIELAND_UP_BY_HBV_INFECTION	WIELAND_UP_BY_HBV_INFECTION	68	0.556577007659242	2.28958086753253	1.87204345923054e-07	2.07060282285713e-05	1.79693558964105e-05	1128	tags=57%, list=25%, signal=44%	6281/5721/8635/972/5293/3958/2633/3122/2015/4069/7305/51316/64761/55332/6772/10261/5698/5720/51056/5538/9056/3105/3108/3587/3123/4175/963/3669/5880/2634/2207/7351/397/1075/567/3431/3428/915/962
GSE22886_NAIVE_CD8_TCELL_VS_MONOCYTE_DN	GSE22886_NAIVE_CD8_TCELL_VS_MONOCYTE_DN	116	0.479815298774873	2.13801132173466	1.92732027018245e-07	2.11441135982455e-05	1.83495404414033e-05	986	tags=44%, list=21%, signal=35%	6280/3074/6279/54504/3055/4332/64231/6283/1441/3958/1512/1520/10533/23092/4069/7305/5199/334/7045/6556/10288/6282/2219/10261/5265/23597/302/64419/9056/7462/2268/79887/5660/2212/1462/25801/2896/1536/5791/4688/29992/6303/10327/81553/2799/2512/25797/10577/2207/51099/7127
GO_MITOCHONDRIAL_PROTEIN_COMPLEX	GO_MITOCHONDRIAL_PROTEIN_COMPLEX	98	0.489047719214755	2.12996660568893	2.0567341943996e-07	2.23819122735711e-05	1.94237418613714e-05	1438	tags=56%, list=31%, signal=39%	87178/581/4720/10989/54148/5428/29928/1537/54539/54543/517/54927/4708/515/7381/10295/51253/4713/7385/3030/4722/506/29074/25813/6687/509/498/10632/9551/521/1327/4705/55139/4710/9377/7384/9512/514/55967/7388/4716/4715/7818/6389/293/64960/28977/4694/522/4696/11315/4725/4700/91689/4723
GNF2_CD1D	GNF2_CD1D	28	0.719127158876252	2.43513949543175	2.37134241951417e-07	2.55991156871394e-05	2.22157342459748e-05	1009	tags=79%, list=22%, signal=62%	1843/54504/5997/3055/64231/1520/2353/3101/7305/5199/10288/2219/10261/9056/199/79887/5660/1536/1890/6916/7127/834
ICHIBA_GRAFT_VERSUS_HOST_DISEASE_D7_UP	ICHIBA_GRAFT_VERSUS_HOST_DISEASE_D7_UP	54	0.582891691204272	2.28621672872279	3.77236154757986e-07	4.04001958119386e-05	3.50605866473065e-05	780	tags=48%, list=17%, signal=40%	9086/64332/3055/4332/2289/5721/972/1520/3122/2015/4069/7305/51316/6556/6772/5698/5720/5770/3108/6890/29887/10135/25939/1535/3959/963
GO_INNATE_IMMUNE_RESPONSE	GO_INNATE_IMMUNE_RESPONSE	345	0.338111163233213	1.76606323468177	3.84792644421463e-07	4.08849759356159e-05	3.54812943985808e-05	1138	tags=37%, list=25%, signal=30%	6280/164/5685/6279/653361/3055/4332/5272/6283/9482/7321/5721/3493/10410/5293/9111/5684/51667/4790/29997/3958/6773/2633/1520/684/23521/28526/5713/3122/3148/7305/5052/5199/6556/6233/6772/1540/2219/11314/5698/1653/3934/11151/301/10581/58191/6223/7184/3660/28638/5706/3507/5720/3002/3684/199/5704/5770/10417/5707/2268/51752/3105/7311/7520/960/9097/5710/81622/10241/3123/5695/2896/7322/7297/5719/5777/332…
SWEET_LUNG_CANCER_KRAS_UP	SWEET_LUNG_CANCER_KRAS_UP	199	0.395440556573469	1.93000215200302	3.98031740153582e-07	4.19612523565034e-05	3.64153216217812e-05	1121	tags=43%, list=24%, signal=34%	682/3687/27044/92521/10808/51703/3493/440275/8635/26354/972/3958/6222/4736/1512/1520/5428/3122/11331/7305/4927/123/307/7045/4691/7203/6132/25873/3936/10399/6128/29117/3934/3398/5720/51056/528/6122/79887/5660/6158/10162/26136/25824/960/3108/5710/51571/2617/3313/7494/27166/29887/3689/55754/967/1535/509/1936/6431/51629/79888/2745/3676/6303/10130/47/535/8826/2799/10577/5230/1075/3646/54407/8673/3309/…
JAATINEN_HEMATOPOIETIC_STEM_CELL_DN	JAATINEN_HEMATOPOIETIC_STEM_CELL_DN	104	0.478637690642405	2.11174886560249	4.68589677929354e-07	4.90166597982845e-05	4.25382306565815e-05	800	tags=45%, list=17%, signal=38%	6280/10578/6279/54504/759/3055/4332/64231/3045/8530/6283/212/3958/1512/28526/4069/7305/7045/2219/10261/3575/5265/4860/58191/51348/3820/3002/154075/3684/10417/2268/79887/5660/2212/55959/4818/7378/1462/3587/919/1536/3689/25939/3932/4688/5197/4057
GSE3720_UNSTIM_VS_PMA_STIM_VD2_GAMMADELTA_TCELL_UP	GSE3720_UNSTIM_VS_PMA_STIM_VD2_GAMMADELTA_TCELL_UP	103	0.476781159176877	2.1016230899027	4.87885145498954e-07	5.06424781027914e-05	4.39491679649867e-05	749	tags=42%, list=16%, signal=36%	27044/5721/26354/6188/29997/6136/6167/4736/1984/1520/684/6141/6143/1915/6187/51316/3615/25873/6147/4666/3921/6176/6232/6224/6152/5720/60674/51056/515/6175/51752/6122/10480/2197/6206/1716/5330/6161/6402/2091/6155/6203/1662
GSE29618_MONOCYTE_VS_MDC_DAY7_FLU_VACCINE_UP	GSE29618_MONOCYTE_VS_MDC_DAY7_FLU_VACCINE_UP	114	0.464750060888878	2.07785976154234	4.94724933819561e-07	5.09604447096271e-05	4.42251095921463e-05	941	tags=43%, list=20%, signal=35%	6280/1843/6279/8291/59342/6283/7321/1441/3958/1520/7086/2015/123/55332/334/6556/10288/8875/26234/2219/5265/3684/6643/9056/199/4048/3105/79887/5660/2212/960/7378/1462/1536/10135/967/4688/81619/29992/2745/5937/6303/57515/2799/526/2512/25797/10577/6916
MODULE_62	MODULE_62	69	0.538750468118589	2.21320320273103	5.01917240391623e-07	5.12403927912095e-05	4.44680575228137e-05	1530	tags=64%, list=33%, signal=43%	4720/1537/1329/517/10063/7381/1340/4713/533/7385/4722/506/509/498/9551/521/1327/5464/535/526/9377/8992/7384/514/7388/9114/4716/4129/6389/4694/537/522/292/1345/4696/4725/51606/4700/1347/4723/529/1350/9550/10476
GSE29618_MONOCYTE_VS_MDC_UP	GSE29618_MONOCYTE_VS_MDC_UP	101	0.483694629313861	2.12525222859213	5.0503721959618e-07	5.12403927912095e-05	4.44680575228137e-05	969	tags=43%, list=21%, signal=34%	6280/6279/313/59342/6283/7321/1441/6275/1520/7086/2015/7305/55332/334/6556/8875/26234/2219/5265/9535/3684/9056/199/4048/2268/5660/2212/960/7378/1462/1536/10135/56911/967/4688/29992/5937/2799/2512/25797/10577/2207/51099
GSE29618_PDC_VS_MDC_DAY7_FLU_VACCINE_DN	GSE29618_PDC_VS_MDC_DAY7_FLU_VACCINE_DN	120	0.447028113734051	2.00435037769046	5.22734084463165e-07	5.26401025055668e-05	4.56827705392986e-05	1188	tags=49%, list=26%, signal=37%	3687/6907/313/3055/4332/6281/8530/51703/3695/10410/7940/6275/308/3958/1512/3122/5199/334/2219/10261/79180/3956/5265/3398/9535/302/301/10581/199/7462/2268/79887/2212/7076/1462/6050/7263/317/689/3689/4688/116496/5058/29992/10797/6303/5464/2014/25797/7127/834/64422/9051/9450/427/5547/2534/5216/3385
GSE41978_ID2_KO_VS_ID2_KO_AND_BIM_KO_KLRG1_LOW_EFFECTOR_CD8_TCELL_DN	GSE41978_ID2_KO_VS_ID2_KO_AND_BIM_KO_KLRG1_LOW_EFFECTOR_CD8_TCELL_DN	132	0.448077898967711	2.04855757993882	5.39787486999587e-07	5.3954758144981e-05	4.68236708995743e-05	1067	tags=51%, list=23%, signal=40%	6430/1655/6188/25983/6136/6222/6141/6143/6208/6147/10399/3956/6128/6205/6201/11151/3921/6176/6194/6235/10063/6189/6152/3507/6133/3002/6164/11224/6157/515/6175/6122/6210/2197/6169/6202/3326/6171/6193/6155/641638/6125/6137/6160/9551/7316/3676/9349/6217/7178/22931/5501/7431/5478/27161/10952/5230/3646/9377/55840/9785/475/6134/23644/567/3320/6651
GO_RIBOSOMAL_SMALL_SUBUNIT_BIOGENESIS	GO_RIBOSOMAL_SMALL_SUBUNIT_BIOGENESIS	29	0.692120428608747	2.37631604982766	5.72682910705309e-07	5.68219352724811e-05	4.93118992383635e-05	980	tags=83%, list=21%, signal=66%	4869/25983/25926/51065/83732/6208/6201/55813/3921/6194/6232/6223/6227/6209/6169/6202/6234/6193/9277/90121/6217/25879/6229/65095
GSE22886_DAY0_VS_DAY1_MONOCYTE_IN_CULTURE_UP	GSE22886_DAY0_VS_DAY1_MONOCYTE_IN_CULTURE_UP	122	0.450870323714598	2.02713451118419	6.2876050155372e-07	6.19306146566853e-05	5.37453751808308e-05	850	tags=40%, list=18%, signal=34%	54504/9938/5997/6817/4332/64231/59342/5859/6181/1441/8635/972/5293/5018/6275/6222/23521/2353/3101/3148/6144/6187/3613/7045/56997/2219/10581/6235/847/23225/199/4048/3635/79887/373156/10961/81622/5330/6402/28969/2091/6202/6193/6155/25939/51744/10695/3676/30
GSE22886_NAIVE_BCELL_VS_NEUTROPHIL_DN	GSE22886_NAIVE_BCELL_VS_NEUTROPHIL_DN	99	0.480255655457379	2.09266174882678	6.80850870366906e-07	6.65753742371814e-05	5.77762466272451e-05	999	tags=45%, list=22%, signal=36%	6280/6279/3055/4332/6283/1441/10410/9111/7940/7305/4542/5199/306/57136/3613/6282/8875/2219/10261/11314/79180/5265/58472/3398/10581/5538/199/6277/79887/2212/51571/25801/10135/967/4688/116496/29992/30/526/7867/25797/2207/51099/1075/7295
RPS14_DN.V1_UP	RPS14_DN.V1_UP	63	0.555315467991456	2.23900493396371	8.03117123054455e-07	7.76944492295254e-05	6.74257367936214e-05	1132	tags=62%, list=25%, signal=47%	3687/9938/3055/4332/64231/7940/309/1512/1520/7305/4542/306/7045/10261/11314/50650/3684/199/3108/4818/54440/290/3689/26999/5791/4688/5197/29992/53346/10402/7127/4600/834/26191/3428/100/822/9450/9976
HALLMARK_MYC_TARGETS_V1	HALLMARK_MYC_TARGETS_V1	153	0.414749332240959	1.93408715575655	8.06078471330484e-07	7.76944492295254e-05	6.74257367936214e-05	1550	tags=57%, list=34%, signal=39%	5685/11137/10575/6741/4869/26354/6188/3735/10528/11260/6141/5713/26156/5901/11331/3178/1537/6187/3251/3615/821/7203/51020/10399/6128/6194/5706/5887/7284/6637/23450/6164/5704/6175/5707/9045/10146/2091/3326/6193/6059/6599/4175/2547/3015/5902/220988/6427/708/5478/5230/10728/9377/8662/6428/6634/6432/7419/2058/5714/1176/1854/2107/5709/8664/3184/10492/3329/9184/10921/7555/1933/4176/7307/3608/10054/3939…
CAIRO_HEPATOBLASTOMA_CLASSES_UP	CAIRO_HEPATOBLASTOMA_CLASSES_UP	313	0.341267642631388	1.75881556292536	8.44904339270997e-07	8.08591429370414e-05	7.0172159569913e-05	1008	tags=36%, list=22%, signal=30%	682/9688/10575/6741/8550/5859/4172/16/4869/26354/6188/3735/29894/5018/5982/10528/4736/23165/51614/25926/6141/26156/5901/11331/3148/6143/1537/4361/3615/821/8563/4691/517/30968/7203/6132/25873/6208/10399/10985/27250/6128/1653/55813/1615/8667/6194/142/55854/6152/9601/3843/23225/23358/23450/50854/7381/8379/6227/4048/6175/57003/9045/51428/7520/6158/10480/55704/353/1716/64210/5360/28969/2091/6202/6142/…
KIM_BIPOLAR_DISORDER_OLIGODENDROCYTE_DENSITY_CORR_UP	KIM_BIPOLAR_DISORDER_OLIGODENDROCYTE_DENSITY_CORR_UP	397	0.320196442570056	1.70330476388373	8.74267817886009e-07	8.30800699616465e-05	7.20995513267743e-05	1339	tags=42%, list=29%, signal=32%	5685/6817/84364/37/16/3094/11047/51493/4292/5684/6136/6167/6222/4736/10923/309/7086/5713/5901/11331/5052/1915/1537/821/334/10463/1428/4691/10963/6233/7203/6132/3956/1653/4666/7390/11151/6207/6647/6176/5518/6194/6232/10063/6223/7184/5887/8565/6727/4677/6152/5720/7284/11224/7381/1340/4048/1642/8666/6122/1891/5921/7520/5660/8881/9528/10961/533/2197/7385/6206/10094/2617/6050/1716/10694/6161/2091/2896…
MORF_DEK	MORF_DEK	219	0.367852879019392	1.81473	9.2948383500818e-07	8.77094746125901e-05	7.61170972724771e-05	1581	tags=50%, list=34%, signal=35%	3550/5685/84364/6741/51493/3735/5018/23511/10902/5901/11331/3148/6144/1537/3251/821/4691/6233/30968/27336/6128/4666/6647/8667/55854/6727/7284/3312/7381/8668/7520/10480/5886/1716/2091/5695/4722/64844/27335/805/2547/3015/5902/220988/1327/47/23214/27095/7341/708/5894/10952/5230/6628/9785/6428/23480/3320/6651/7388/9689/10250/7818/22826/1176/9698/1854/3065/6389/2107/3276/1431/829/3184/25814/10492/522/…
WALLACE_PROSTATE_CANCER_RACE_UP	WALLACE_PROSTATE_CANCER_RACE_UP	127	0.437371762467696	1.97704306705192	9.6550364149165e-07	9.04757370714467e-05	7.85177486227676e-05	1252	tags=50%, list=27%, signal=37%	9938/5272/11040/241/3493/10410/55843/4046/2633/1520/2114/3122/4069/51316/64761/3059/10288/6772/3575/931/5698/9262/11151/9535/10581/28638/3507/5788/51752/3561/4818/3587/3123/5360/6402/6890/290/3689/3932/963/1890/2745/3676/3669/5880/2207/7351/1075/4600/26191/3384/55601/7091/3428/915/962/2534/3001/11184/23406/51191/9595/64780
GNF2_S100A4	GNF2_S100A4	35	0.645780849585928	2.33622565713747	9.75297001298018e-07	9.07631567966583e-05	7.87671806855931e-05	1009	tags=66%, list=22%, signal=52%	54504/5997/3055/7940/6275/10312/7305/4542/5199/10288/2219/10261/51170/199/2268/3689/4688/1890/29992/2745/2207/6916/834
VERHAAK_GLIOBLASTOMA_MESENCHYMAL	VERHAAK_GLIOBLASTOMA_MESENCHYMAL	112	0.45284761668449	2.01772378813363	1.09389358017191e-06	0.0001011027395263	8.77402024470984e-05	1011	tags=44%, list=22%, signal=35%	3074/59342/5358/26509/6275/3958/23075/6237/3101/10312/4542/307/55332/7045/6556/10288/6282/3936/4125/3956/5265/58472/302/301/5788/3684/79887/26136/2212/7076/2896/5777/6672/3689/4688/1890/9871/5937/3676/6303/2014/8826/5880/10577/841/7351/1075/834/26191
GO_RRNA_METABOLIC_PROCESS	GO_RRNA_METABOLIC_PROCESS	79	0.50824269748489	2.14359965795739	1.34327022253388e-06	0.000123306723693008	0.00010700953258639	1008	tags=53%, list=22%, signal=42%	6130/5394/25983/29997/10528/4736/25926/26156/10199/6187/83732/6208/6201/55813/3921/6194/6232/80135/6223/11224/6227/9045/6209/51119/2091/6202/6234/6155/6125/6203/9277/90121/3669/55661/6217/25879/10521/51602/6229/6129/65095/9775
GNF2_CD14	GNF2_CD14	20	0.769438628599867	2.38531698332248	1.42337810482957e-06	0.000129777460449799	0.00011262504563463	532	tags=70%, list=12%, signal=62%	1843/5997/6817/3055/64231/1520/3101/7305/5199/10288/2219/9056/79887/5660
RUTELLA_RESPONSE_TO_CSF2RB_AND_IL4_DN	RUTELLA_RESPONSE_TO_CSF2RB_AND_IL4_DN	168	0.393738891466922	1.87887299952138	1.62935884997308e-06	0.000147560861218367	0.000128058051613921	1188	tags=45%, list=26%, signal=34%	6280/3074/313/5997/64231/26509/37/6283/8635/55320/308/3958/26286/2114/10312/3178/123/5199/51316/3613/334/9709/10288/6772/26234/51020/2219/11314/9262/4860/10581/4947/1666/23387/50854/25949/9056/199/4048/6158/4818/3030/1462/5360/6402/29887/1536/10135/10695/5610/3676/84901/56851/535/2799/53346/23216/25777/4600/834/6678/3384/7091/3431/6651/8566/9777/26112/9051/9450/962/427/51123/2534/3385
SWEET_KRAS_ONCOGENIC_SIGNATURE	SWEET_KRAS_ONCOGENIC_SIGNATURE	54	0.564197627647538	2.21289490671686	1.74288304520555e-06	0.000156789758746692	0.000136067185108153	989	tags=52%, list=22%, signal=41%	682/27044/3915/3958/1520/11331/3178/4927/123/6187/7045/6132/10399/6128/3934/3398/3684/515/9045/6122/2212/3689/1936/2745/47/2799/10577/3646
GSE29618_PDC_VS_MDC_DN	GSE29618_PDC_VS_MDC_DN	125	0.436977536689884	1.96172264939169	1.76164002066908e-06	0.000157427618800719	0.000136620740536378	1010	tags=44%, list=22%, signal=35%	6280/3687/6907/313/3055/4332/6281/10410/7940/5018/6275/308/3958/2633/1512/7086/3122/5199/26234/2219/79180/3956/58472/3398/9535/302/301/10581/5887/5788/5538/3684/199/7462/2950/2268/79887/2212/7076/6050/317/3689/10135/4688/5058/29992/5464/2014/8826/2634/397/26034/7127/834/64422
MODULE_152	MODULE_152	89	0.490420966288635	2.10970458264056	2.07361823529343e-06	0.000183221136583624	0.000159005183160767	1542	tags=61%, list=34%, signal=41%	37/4720/1537/1329/10063/1666/7381/1340/1891/4713/25824/533/7385/3030/4722/506/1535/509/498/9551/521/10797/1327/2746/535/3033/526/9377/8992/7384/514/7388/9114/4716/4129/6389/4694/537/522/292/1345/4696/10449/4725/51606/665/4700/1347/4723/529/1350/9550/10476/6742
CHEN_METABOLIC_SYNDROM_NETWORK	CHEN_METABOLIC_SYNDROM_NETWORK	435	0.300899129453637	1.61199171455341	2.07742951662179e-06	0.000183221136583624	0.000159005183160767	943	tags=30%, list=21%, signal=26%	3074/3687/6279/84532/9938/5997/79892/4332/8291/64231/59342/5272/26509/6775/241/4172/1441/58475/972/308/3958/55843/1512/1520/2353/2015/3101/4069/7305/4542/83871/5199/306/307/51316/4361/55332/6556/3059/91012/6282/3936/10261/11314/4125/3956/5265/9262/11151/10767/9535/23597/302/3163/83937/58191/3485/5214/64744/84329/5788/51726/199/528/5770/7462/6277/22934/3635/5921/5660/6793/2212/64333/533/960/51571/…
GO_NCRNA_PROCESSING	GO_NCRNA_PROCESSING	125	0.431909467741255	1.93897057448982	2.55167443912589e-06	0.000223586330399771	0.00019403539395267	1008	tags=45%, list=22%, signal=36%	5073/6741/6130/16/51493/5394/25983/3735/29894/29997/10528/4736/25926/54888/26156/10199/6187/83732/55250/6208/1653/6201/55813/3921/6194/6232/80135/6223/11224/6227/283989/9045/2926/9097/6209/54973/51119/2091/6202/6234/6155/6125/6203/9277/90121/3669/55661/6217/25879/10521/51602/6229/6129/27161/65095/9775
GSE22886_NAIVE_CD4_TCELL_VS_MONOCYTE_DN	GSE22886_NAIVE_CD4_TCELL_VS_MONOCYTE_DN	122	0.435716159882268	1.95900066675733	2.69745536013325e-06	0.000234835242771859	0.000203797561164567	1136	tags=47%, list=25%, signal=36%	6280/3074/6279/3055/4332/59342/6283/7321/1441/3958/1512/1520/2353/23092/3101/4069/6556/10288/6282/8875/2219/10261/302/64419/3684/9056/7462/2268/79887/5660/2212/533/1462/25801/2896/29887/1536/5791/4688/1890/29992/2745/10327/81553/2799/2512/25797/10577/2207/51099/7127/834/23307/9114/1495/822/427
KAECH_NAIVE_VS_DAY8_EFF_CD8_TCELL_DN	KAECH_NAIVE_VS_DAY8_EFF_CD8_TCELL_DN	100	0.463048369941377	2.03099736457846	2.92770194358851e-06	0.000252898668012673	0.000219473581368795	1232	tags=51%, list=27%, signal=38%	3687/5272/6281/8530/3915/6275/3958/309/51699/1622/3148/4542/5052/118424/6282/10960/79180/3956/3398/302/301/10063/6727/5214/3002/6277/3105/1891/4713/960/27166/59286/29887/689/151903/3015/9551/2745/3676/7295/834/8992/23480/4715/5714/9516/962/8932/3001/56994/1155
GSE24634_TREG_VS_TCONV_POST_DAY3_IL4_CONVERSION_DN	GSE24634_TREG_VS_TCONV_POST_DAY3_IL4_CONVERSION_DN	104	0.458050505008565	2.02091822949053	2.94242558751962e-06	0.000252898668012673	0.000219473581368795	757	tags=32%, list=16%, signal=27%	28959/3074/57020/3055/4332/8291/8635/972/3958/2633/10312/145389/1329/6556/3575/3956/302/22862/847/51170/5538/528/5660/2212/8723/7076/533/3108/55761/25801/5204/3689/3155
GSE26030_TH1_VS_TH17_DAY15_POST_POLARIZATION_DN	GSE26030_TH1_VS_TH17_DAY15_POST_POLARIZATION_DN	99	0.462583074927752	2.01565540260856	3.15645574675298e-06	0.000269577302827118	0.000233947835993517	1342	tags=51%, list=29%, signal=37%	653361/241/129285/6130/10410/29997/308/3958/55843/10923/306/51316/7045/137835/3956/3921/301/83937/6152/84329/6277/6158/25824/55959/3108/353/81622/84343/643008/6203/23141/10327/3033/3945/25797/6916/7431/10952/3646/4600/9051/9450/293/4694/23635/55194/51660/5226/27230/84895
MODULE_64	MODULE_64	107	0.450539046818034	1.99500805899143	3.62504589460445e-06	0.000307650121394921	0.000266988649966729	780	tags=41%, list=17%, signal=35%	6280/3687/5997/6775/1441/3695/2217/3958/6773/4046/684/3122/2015/3101/7305/10288/6772/10261/3575/931/301/5788/3684/6277/2268/3105/2212/974/3561/4818/3587/6402/2896/8631/290/919/3689/5209/10135/967/5791/3932/3959/963
MORF_FBL	MORF_FBL	119	0.433126285876967	1.93368185284993	3.91480307559065e-06	0.000330164704387627	0.000286527527736487	1449	tags=50%, list=32%, signal=35%	3735/4736/26156/5901/11331/3178/1537/3251/3615/4691/7203/6128/6647/5518/7284/8668/8666/9045/5886/2197/2091/5695/4722/27335/3326/689/1650/498/2547/3015/220988/9158/708/3646/10728/6628/8662/6428/3320/7388/5714/3276/1431/25814/10899/3329/9184/10921/2521/11315/4841/4176/8872/7307/5689/3608/10054/4723/3182/10574
GSE10325_LUPUS_BCELL_VS_LUPUS_MYELOID_DN	GSE10325_LUPUS_BCELL_VS_LUPUS_MYELOID_DN	111	0.448832443899649	1.98960643803811	4.29395281125369e-06	0.000359891920714642	0.000312325760217047	986	tags=44%, list=21%, signal=36%	3074/26509/1441/2217/7940/6275/3958/10533/23092/2114/3101/7305/4542/5199/334/7045/6556/10288/6282/10261/79180/5265/23597/83937/4947/3684/9056/199/6277/5660/2212/7076/7378/1462/290/5791/4688/29992/6303/9555/2799/526/2512/7867/25797/2207/6916/10402/7127
GGATTA_PITX2_Q2	GGATTA_PITX2_Q2	124	-0.432308	-1.91482	4.41625851222153e-06	0.000367857977555045	0.000319238960029009	954	tags=37%, list=21%, signal=30%	6932/79674/4052/8019/10643/4217/65056/30833/9854/7871/254065/6532/23476/90/23446/9249/694/1845/6777/2783/8476/5087/3720/3614/57466/84445/2710/9844/4286/23243/5775/1759/80204/5601/80315/64062/7716/51701/7145/9322/9969/81688/7094/359845/84239/127795
GSE6269_HEALTHY_VS_FLU_INF_PBMC_UP	GSE6269_HEALTHY_VS_FLU_INF_PBMC_UP	82	0.483874772413339	2.04546830307325	4.49881099729834e-06	0.000372435310414379	0.000323211316402609	859	tags=46%, list=19%, signal=38%	27044/5859/6430/9044/57446/29997/23075/4736/23521/54543/6208/56997/8667/6189/6152/3843/3820/23450/4034/6122/7311/8881/8409/6206/1939/54973/2091/27335/6142/689/6234/55692/51386/6125/6137/1327/55661/9349
GSE29618_BCELL_VS_MDC_DN	GSE29618_BCELL_VS_MDC_DN	126	0.422462368684129	1.90695634512431	4.80130982214742e-06	0.000395054114268642	0.000342840640381194	1237	tags=44%, list=27%, signal=33%	3687/9688/6281/26509/1441/6275/308/4046/1512/2114/3122/821/57136/3613/7045/3936/79180/3956/11151/3398/9535/302/847/6277/2950/79887/4637/7076/2926/55704/2896/317/1650/3689/805/967/116496/5058/2745/30/9555/7431/10402/26034/7295/834/64422/908/822/54491/7879/5547/5216/2787/537/23406
LUI_THYROID_CANCER_PAX8_PPARG_DN	LUI_THYROID_CANCER_PAX8_PPARG_DN	35	0.619823261407758	2.24231952235795	4.86262871218694e-06	0.000397674617225761	0.000345114796957446	1218	tags=66%, list=27%, signal=49%	3301/3094/972/4736/51614/5901/6144/6187/3312/5538/6206/2091/27335/6142/3326/6193/498/6428/567/5714/9516/8665/25814
MORF_ERH	MORF_ERH	98	0.455316672125873	1.98305659864585	4.9026092174438e-06	0.000398528968555341	0.000345856230463299	1476	tags=56%, list=32%, signal=39%	5685/3735/5901/11331/5052/1537/3251/4691/1329/30968/7203/6647/6727/4677/7284/6637/7381/1340/5695/4722/27335/805/509/2547/9551/220988/1327/47/708/5436/6628/6428/3320/7388/9689/5714/3065/3276/4694/10899/3329/10921/11315/8655/7555/4841/51096/8872/7307/5689/10054/10574/4190/1350/56910
TIEN_INTESTINE_PROBIOTICS_24HR_DN	TIEN_INTESTINE_PROBIOTICS_24HR_DN	131	0.423076009735777	1.93313044707386	5.05845586043972e-06	0.000408735349585471	0.000354713655514604	1057	tags=42%, list=23%, signal=33%	10808/16/6188/6136/6222/1984/23521/1915/6187/821/9709/6208/6147/10399/27250/6205/6201/6194/22862/6232/6223/7184/6189/9601/3312/50854/6164/6157/6175/6122/26136/2617/3313/55761/440/64777/6171/6125/6137/9663/2745/7316/10797/6303/10130/9349/7178/2512/6229/7267/54431/3309/7296/6134/2923
GSE29618_BCELL_VS_MDC_DAY7_FLU_VACCINE_DN	GSE29618_BCELL_VS_MDC_DAY7_FLU_VACCINE_DN	117	0.434667047253569	1.93353136584148	5.75154117467449e-06	0.000461972003637247	0.000400914132633168	1010	tags=41%, list=22%, signal=33%	3074/3687/54504/313/6281/8530/2217/7940/6275/2114/7305/5199/57136/3613/7045/10261/79180/3956/3398/301/79641/847/5538/199/2950/79887/4637/5660/7076/6050/5330/2896/317/967/25939/5791/116496/5058/30/9555/7867/2207/6916/7431/10402/7127/834/64422
GO_POLYSOME	GO_POLYSOME	51	0.557777787874912	2.17448046056119	6.00166814914874e-06	0.000479210118370492	0.000415873921889005	792	tags=49%, list=17%, signal=41%	6192/113251/87178/6130/440275/6188/4736/6141/6143/10445/6132/25873/10985/6128/8667/6235/6152/6227/6161/6169/6142/6171/6234/51389/6160
REACTOME_AXON_GUIDANCE	REACTOME_AXON_GUIDANCE	254	0.346348785491131	1.73995937913141	6.91057462365925e-06	0.000548537023362693	0.000476038035221109	804	tags=35%, list=17%, signal=31%	6192/5685/6195/5721/6130/6181/3915/6188/5293/5684/6136/6167/6222/4736/6237/23521/51065/6141/5713/7305/6143/6144/6187/6233/6655/6132/25873/6208/6147/5698/6128/6205/6201/6207/3921/6176/6194/6232/6224/6235/6223/6189/5706/6152/55110/5720/6133/3312/5788/6164/11224/6157/5704/6227/6175/28964/5306/5707/9045/6122/7311/5921/4637/6158/6210/2197/5710/6206/10094/6209/6161/5695/6169/103910/6202/5719/6142/3326/…
MODULE_5	MODULE_5	178	0.376835147333579	1.80293254829163	7.26737982001577e-06	0.000573485516323349	0.000497689138182059	986	tags=40%, list=21%, signal=33%	6280/6279/6195/5997/3055/4332/8530/241/1441/2217/7940/6275/2633/6237/2114/10312/123/306/307/7045/3059/6282/6772/3936/2219/3575/5698/5265/3934/11151/9535/302/301/4860/3507/5788/3248/3684/9056/199/2268/4713/2212/3561/960/3108/4818/7378/1462/353/6402/6890/2896/8907/1536/3689/10135/963/1890/7035/79888/2745/6642/5937/2014/2799/5880/7867/2207/397/1075/7127
GO_INNER_MITOCHONDRIAL_MEMBRANE_PROTEIN_COMPLEX	GO_INNER_MITOCHONDRIAL_MEMBRANE_PROTEIN_COMPLEX	67	0.509370026972882	2.09201480969507	7.77923218629862e-06	0.00061030790187159	0.000529644786245852	1438	tags=60%, list=31%, signal=42%	4720/10989/29928/1537/54539/517/54927/4708/515/7381/4713/7385/4722/506/6687/509/498/10632/9551/521/1327/4705/4710/9377/7384/514/55967/7388/4716/4715/6389/293/4694/522/4696/11315/4725/4700/91689/4723
GO_TRNA_BINDING	GO_TRNA_BINDING	22	0.716243549560131	2.26741655712522	8.19640639318409e-06	0.000639319698668359	0.000554822154695303	409	tags=45%, list=9%, signal=42%	6741/5917/16/440275/6897/3735/11260/54888/1915/8565
GO_OXIDATIVE_PHOSPHORYLATION	GO_OXIDATIVE_PHOSPHORYLATION	74	0.492580643348987	2.05512731173577	8.64973986783941e-06	0.000670802240095546	0.000582143714638315	1461	tags=58%, list=32%, signal=40%	1738/4720/1537/54539/1329/517/30968/4708/515/7381/1340/4713/7385/4722/506/509/498/10632/9551/521/1327/4705/4710/5230/9377/7384/514/55967/7388/4716/4715/6389/387/4694/522/1345/4696/11315/4725/4700/1347/4723/1350
REACTOME_RESPIRATORY_ELECTRON_TRANSPORT_ATP_SYNTHESIS_BY_CHEMIOSMOTIC_COUPLING_AND_HEAT_PRODUCTION_BY_UNCOUPLING_PROTEINS	REACTOME_RESPIRATORY_ELECTRON_TRANSPORT_ATP_SYNTHESIS_BY_CHEMIOSMOTIC_COUPLING_AND_HEAT_PRODUCTION_BY_UNCOUPLING_PROTEINS	68	0.506310865646975	2.08280193945575	8.70652524875803e-06	0.000671347724038519	0.000582617103112379	1461	tags=57%, list=32%, signal=40%	4720/1537/54539/1329/517/4708/515/7381/1340/4713/7385/4722/506/509/498/10632/9551/521/1327/4705/7351/4710/9377/7384/137682/514/55967/7388/4716/4715/6389/4694/522/1345/4696/4725/4700/4723/1350
GSE3720_UNSTIM_VS_PMA_STIM_VD1_GAMMADELTA_TCELL_UP	GSE3720_UNSTIM_VS_PMA_STIM_VD1_GAMMADELTA_TCELL_UP	94	0.463918282126412	2.01720441324724	8.83535301806648e-06	0.000677410531964711	0.000587878602428168	619	tags=35%, list=13%, signal=31%	3687/5721/6188/29997/6136/51614/51699/5901/3148/6143/8563/1329/6233/6282/6132/6208/3575/4666/3921/8667/6224/6235/6223/81037/6133/60674/54998/6122/4713/64333/10961/6206/6161
WUNDER_INFLAMMATORY_RESPONSE_AND_CHOLESTEROL_UP	WUNDER_INFLAMMATORY_RESPONSE_AND_CHOLESTEROL_UP	29	0.646498726264379	2.21967917130161	9.05991703159779e-06	0.000686823148451576	0.000596047173131433	1081	tags=69%, list=24%, signal=53%	64332/5721/972/1520/684/3122/51316/6772/5698/5265/9601/199/3108/7378/2634/1075/834/567/3431/384
MODULE_75	MODULE_75	125	0.417685151669494	1.87511337207741	9.02929757401573e-06	0.000686823148451576	0.000596047173131433	1182	tags=50%, list=26%, signal=38%	10578/4332/8530/1441/10410/2217/7940/4046/2633/1520/684/3122/7305/5199/7045/10288/6772/2219/10261/3575/931/5698/9535/10581/199/8379/2268/3105/2212/974/3561/7076/6402/2896/8631/919/1536/3689/10135/3932/3959/4688/963/4057/3669/2014/2634/2053/2207/397/1075/4600/917/567/100/915/9051/822/9450/962/9976/2534/3001
POOLA_INVASIVE_BREAST_CANCER_UP	POOLA_INVASIVE_BREAST_CANCER_UP	94	0.463261642712864	2.01434922091283	9.28082276872993e-06	0.000699639231515316	0.000607169381370894	984	tags=46%, list=21%, signal=37%	3687/10578/9938/4332/8530/6775/972/7940/55843/2633/1520/28526/4069/51316/3059/10288/1540/931/9262/28638/3507/3002/5788/9056/199/7462/2212/974/3561/1462/55704/3123/6402/3689/3932/4688/963/3676/3669/2207/2885/80342/1075
GNF2_FGR	GNF2_FGR	24	0.683439521213561	2.21115716721956	9.39632870093265e-06	0.000704411441613251	0.000611310858467109	509	tags=54%, list=11%, signal=48%	313/5997/3055/6275/1520/10312/7305/5199/10288/79180/3684/199/2268
GO_CYTOPLASMIC_TRANSLATION	GO_CYTOPLASMIC_TRANSLATION	60	0.521000094039206	2.0837871919004	9.89585884728173e-06	0.00073759613083091	0.000640109596896389	792	tags=48%, list=17%, signal=41%	16/4736/23521/6141/6143/6132/25873/6128/6176/8667/6235/55854/6152/6133/6227/6175/8668/8666/10480/1939/6161/6169/27335/6142/6171/6234/51386/51389/6160
GO_REGULATION_OF_IMMUNE_RESPONSE	GO_REGULATION_OF_IMMUNE_RESPONSE	408	0.297618488212007	1.58554932846851	9.94831004974253e-06	0.00073759613083091	0.000640109596896389	1138	tags=36%, list=25%, signal=29%	6280/120425/164/5685/6279/64332/3055/4332/5272/581/7321/5721/3493/440275/3695/4292/6188/972/5293/9111/3735/5684/4790/29997/3958/2633/1512/1520/684/2353/28526/5713/3122/3148/7305/5199/64005/6556/6233/10288/30968/6772/1540/2219/3575/11314/5698/1653/301/6223/7184/28638/5706/3507/51348/3820/5720/5788/3684/55012/5704/6416/5770/7462/10417/5707/2268/51752/3105/7311/3635/7520/2212/974/8723/5710/51571/100…
GSE42724_NAIVE_VS_B1_BCELL_DN	GSE42724_NAIVE_VS_B1_BCELL_DN	98	0.442699725000524	1.92810556833354	1.01499825030072e-05	0.00074843641472994	0.000649517143203652	1242	tags=50%, list=27%, signal=37%	6280/27044/6130/6188/5018/29997/5431/23521/6187/3615/1329/6132/10399/6201/3921/6194/3843/84329/23225/60674/6164/515/56886/1642/54998/6122/1939/64210/2091/4722/27335/6193/51386/6125/6137/498/10632/6731/6916/6129/10952/6138/7388/4716/293/3276/10492/89941/522
GO_MITOCHONDRIAL_PART	GO_MITOCHONDRIAL_PART	352	0.314116094027101	1.64802494249072	1.03625514407544e-05	0.00075995798446489	0.000659515931226503	1349	tags=40%, list=29%, signal=30%	26235/84532/87178/1738/581/37/5859/51703/4720/10531/10989/54148/6188/212/3735/5018/3958/23788/5428/11331/29928/1537/54539/54543/1329/6233/517/30968/56997/58472/23597/6647/301/54927/10063/27069/54968/7284/847/1666/4708/515/7381/1340/284486/10295/54998/2268/51253/7311/100130097/373156/4713/25824/2926/7385/3030/2617/1716/7263/3313/4722/27166/23787/506/4942/29074/25813/788/84971/6059/6687/22907/3155/…
GSE24634_TEFF_VS_TCONV_DAY3_IN_CULTURE_DN	GSE24634_TEFF_VS_TCONV_DAY3_IN_CULTURE_DN	98	0.441706340195776	1.92377904481124	1.0890844428928e-05	0.000794384079588947	0.000689392001546655	952	tags=39%, list=21%, signal=31%	3687/6279/54504/313/3055/4332/8291/26509/2217/2353/145389/3613/55332/334/6556/10288/2219/4125/5265/58472/847/9056/2268/2212/3108/6050/6402/1536/25939/3959/4688/1890/29992/10327/2799/841/2207/55757
GSE22432_MULTIPOTENT_VS_COMMON_DC_PROGENITOR_UNTREATED_UP	GSE22432_MULTIPOTENT_VS_COMMON_DC_PROGENITOR_UNTREATED_UP	88	0.464909396887976	2.00051615628978	1.1167962108818e-05	0.000810217638152633	0.000703132871876627	1167	tags=43%, list=25%, signal=33%	164/3308/16/4869/10989/6897/10528/23165/25926/57122/1653/1615/8565/4677/528/2617/353/2896/84991/26227/14/28972/10228/5550/51629/90121/10797/10130/56984/10204/708/10726/9775/6428/9512/2058/293/2107
GSE22886_NAIVE_CD8_TCELL_VS_DC_DN	GSE22886_NAIVE_CD8_TCELL_VS_DC_DN	120	0.414395222188508	1.85803352090915	1.15595110894907e-05	0.000834139265463034	0.000723892827867064	1310	tags=46%, list=29%, signal=34%	4332/3308/1738/9741/972/7940/308/1512/1520/7045/6282/4125/302/54968/847/51056/5538/11275/6643/57003/10295/79887/533/3108/6050/3123/25801/5872/4074/51714/55884/967/6642/10797/9555/27095/526/2512/53346/2207/7431/2885/7295/8673/8992/23385/1495/5663/6520/2787/5879/50/51660/5226/27131
GSE22886_NAIVE_BCELL_VS_NEUTROPHIL_UP	GSE22886_NAIVE_BCELL_VS_NEUTROPHIL_UP	113	0.431887365160458	1.92704781808365	1.31475194689104e-05	0.000938691151923162	0.000814626310730319	1157	tags=48%, list=25%, signal=37%	10198/5272/6130/4869/972/6167/6222/3122/3178/6144/51316/4691/6233/6132/6208/10399/6128/6205/6201/6207/6176/6194/6232/6224/142/6223/3507/6133/6164/11224/6157/6158/974/6209/3123/6169/3326/6171/6193/6155/51386/23549/9349/6217/23259/6229/7267/6138/6432/6134/7430/9450/6168/293
HALLMARK_INTERFERON_GAMMA_RESPONSE	HALLMARK_INTERFERON_GAMMA_RESPONSE	98	0.439693581171643	1.91501280516169	1.31134343628277e-05	0.000938691151923162	0.000814626310730319	1061	tags=48%, list=23%, signal=38%	9688/87178/6775/5721/3695/10410/972/9111/5684/4790/6773/684/64761/6772/5698/4860/10581/3660/5214/5720/51056/5770/3105/3108/7378/3587/3123/6890/5777/10135/25939/3959/5610/10797/3455/3669/10616/841/84888/7127/4600/5321/834/8673/55601/567/3431
CHAUHAN_RESPONSE_TO_METHOXYESTRADIOL_DN	CHAUHAN_RESPONSE_TO_METHOXYESTRADIOL_DN	81	0.468029188096502	1.97922876177747	1.37355380787033e-05	0.000975512372810642	0.000846580948064121	1179	tags=56%, list=26%, signal=42%	11040/6281/972/6136/4046/11331/1915/9709/3059/3956/7184/28638/4048/3561/10480/10961/9789/7494/27335/5777/3326/689/1650/8763/26999/3015/9551/7316/3033/10521/10577/7431/5894/397/5230/23480/567/23385/7114/1176/11316/9516/962/293/8665
GCM_PFN1	GCM_PFN1	48	0.552404540113433	2.11583527319113	1.49119568352409e-05	0.0010535180394489	0.000914276769314162	1215	tags=62%, list=26%, signal=46%	6143/6144/4691/3059/6201/6223/5720/9138/9045/353/6202/506/6193/6155/4175/509/3015/5757/6229/5478/397/6634/55967/5714/3065/10589/3276/5216/387/3184
GNF2_NPM1	GNF2_NPM1	56	0.531079660266266	2.0906343324036	1.56352942708606e-05	0.00109886802547392	0.000953632942781383	1033	tags=48%, list=22%, signal=38%	3308/6741/6130/4869/26354/6188/3735/6167/25926/3178/4691/6128/6201/3921/6194/9045/10480/10694/2091/689/51386/6125/6229/6129/5478/3646/6634
GSE26030_TH1_VS_TH17_RESTIMULATED_DAY15_POST_POLARIZATION_DN	GSE26030_TH1_VS_TH17_RESTIMULATED_DAY15_POST_POLARIZATION_DN	115	0.418434473818754	1.8587851313761	1.61460498147091e-05	0.00112888495440251	0.000979682597156469	1435	tags=54%, list=31%, signal=38%	6195/79892/5721/212/5998/6143/6556/6147/11151/9524/22820/22872/6152/5720/6637/23450/6164/7462/6277/25824/2197/6161/5695/6169/5204/5777/689/14/6171/51759/4688/54940/4705/841/2207/1198/55741/6048/9775/26191/8673/475/51024/23480/9049/5714/84265/11316/54491/3043/53827/6135/3459/83982/50/51160/26001/10449/27243/10180/5862/1606
GSE25123_WT_VS_PPARG_KO_MACROPHAGE_DN	GSE25123_WT_VS_PPARG_KO_MACROPHAGE_DN	115	0.41778915481373	1.85591847136937	1.64657632287787e-05	0.00114530417015021	0.000993931719588516	1100	tags=43%, list=24%, signal=34%	5685/79892/6741/5721/6181/3094/6897/972/3735/6136/5431/6167/4736/51699/3122/5901/6187/7045/83732/6233/6132/2219/6205/9847/5887/6152/3684/10961/10694/10973/3326/51759/6125/6059/25939/5705/10632/5464/6217/5757/483/6129/5478/397/51455/1075/261726/514/5701/908
GSE29618_MONOCYTE_VS_PDC_DAY7_FLU_VACCINE_UP	GSE29618_MONOCYTE_VS_PDC_DAY7_FLU_VACCINE_UP	105	0.433767710970334	1.92102184618832	1.68167955286966e-05	0.00116161769903771	0.00100808912357107	1010	tags=44%, list=22%, signal=35%	6280/6907/313/3055/59342/6283/7321/1441/7940/1520/7086/23092/4542/334/8875/26234/2219/10261/79180/5265/9535/51170/3684/6643/9056/199/4048/7462/2268/79887/7076/960/7378/3689/10135/4688/51744/29992/6303/2634/2512/25797/6916/7127/834/64422
MODULE_212	MODULE_212	126	0.408629961812468	1.8445181304866	1.68724669491175e-05	0.00116161769903771	0.00100808912357107	984	tags=37%, list=21%, signal=30%	8653/132/3074/5825/178/37/2289/6181/3094/9741/10410/1520/3295/4069/11331/5052/3615/9709/6647/6176/4860/6232/9601/1666/3312/3248/51056/7385/3030/7378/10972/506/4942/5209/2946/85378/6303/3669/3029/2746/5184/55437/2512/2053/6916/7341/1075
GSE22886_NAIVE_TCELL_VS_MONOCYTE_DN	GSE22886_NAIVE_TCELL_VS_MONOCYTE_DN	113	0.429650017655408	1.91706494760468	1.71531314392705e-05	0.00117494596772343	0.00101965582293286	1294	tags=51%, list=28%, signal=38%	6280/3074/54504/4332/59342/6283/7321/1441/3958/1512/10533/23092/3101/334/6556/6282/8875/10261/64419/9056/7462/10295/2268/79887/5660/2212/533/1462/55704/25801/2896/29887/1536/5791/4688/29992/2745/10327/81553/2799/526/2512/25797/10577/51099/7127/834/23307/9114/1495/822/427/8417/9958/2720/3459/1730/5226
GNF2_CD33	GNF2_CD33	27	0.660483273067767	2.21210625478971	1.74221337957365e-05	0.00118734481535186	0.00103041594086958	1009	tags=70%, list=22%, signal=55%	1843/54504/5997/64231/1520/2353/3101/7305/5199/10288/2219/5538/9056/79887/1462/1536/6916/7127/834
ACTGTGA_MIR27A_MIR27B	ACTGTGA_MIR27A_MIR27B	137	-0.402464	-1.80222	1.7658849801587e-05	0.00119742974483726	0.00103916796637215	748	tags=28%, list=16%, signal=25%	30845/259230/90/55585/10611/1112/3839/51228/54815/135112/152006/197131/1385/283209/54893/57605/5863/26099/92597/4297/7465/9844/10451/84289/23142/23389/9282/22794/80315/204/109/286/2624/55294/23162/54540/29965/7813/5139
GAL_LEUKEMIC_STEM_CELL_DN	GAL_LEUKEMIC_STEM_CELL_DN	51	0.543533304290744	2.11894875618378	1.90180977823596e-05	0.00127676722126946	0.00110801957490836	824	tags=51%, list=18%, signal=42%	6280/6279/313/653361/4332/64231/6283/1869/3958/4069/8563/6556/2219/10261/3956/5265/3485/55180/2268/5978/2212/1462/25939/4688/1890/29992
SMID_BREAST_CANCER_LUMINAL_B_DN	SMID_BREAST_CANCER_LUMINAL_B_DN	150	0.39097707130413	1.82651776095795	1.89510998517257e-05	0.00127676722126946	0.00110801957490836	1185	tags=49%, list=26%, signal=37%	6280/10578/6279/9688/9938/5997/653361/3493/1521/3695/5293/2633/28526/3122/4069/306/4131/51316/3613/8875/3575/931/3934/11151/301/28638/5214/3507/3820/3002/5788/2950/9022/6793/974/3561/4818/1462/5360/6402/6890/26227/919/9744/10158/1535/3932/274/4057/7035/10225/5937/6303/3669/23007/81553/3945/5880/3930/80342/1075/917/5321/26191/3384/3428/915/962/9452/9589/2534/3001/3043
GO_SECRETORY_GRANULE	GO_SECRETORY_GRANULE	380	0.299092886316507	1.58404551326574	2.02327931072781e-05	0.00135159064450302	0.0011729537431916	938	tags=29%, list=20%, signal=26%	682/6280/3074/3687/6279/57020/178/4332/1738/6283/11322/8635/1521/4790/3958/1512/1520/684/56954/10533/5713/3101/55832/10312/4069/7305/5199/306/1915/51316/3615/334/6556/10288/6282/2219/11314/4125/5265/8895/3934/9535/6647/302/4860/22862/3163/6727/84329/3002/847/3312/5788/3684/4048/5707/2950/2268/7520/5660/6793/94103/2212/64333/7076/960/51571/2617/353/10694/25801/6402/5872/5695/2896/8907/10972/317/57…
GNF2_MCL1	GNF2_MCL1	41	0.57894565592558	2.15755819378082	2.17400263967458e-05	0.00144512273989008	0.00125412389766034	803	tags=49%, list=17%, signal=41%	5997/3055/4332/6275/1520/10312/5199/26234/10261/51170/5538/199/5330/6402/1536/3689/25939/5791/4688/10695
FLOTHO_PEDIATRIC_ALL_THERAPY_RESPONSE_UP	FLOTHO_PEDIATRIC_ALL_THERAPY_RESPONSE_UP	37	0.582442733679203	2.12585554741848	2.20597326672861e-05	0.00145918643437431	0.00126632882313498	1236	tags=65%, list=27%, signal=48%	23521/51187/6128/6194/6224/6223/6175/2197/6234/6193/6155/51386/6125/6203/25963/6217/7178/6129/54407/9976/6168/8664/10959/53827
ACCAAAG_MIR9	ACCAAAG_MIR9	169	-0.38014	-1.75529	2.29317953896767e-05	0.0015094714487234	0.00130996777258102	950	tags=33%, list=21%, signal=27%	84248/8546/9444/3344/4154/23250/10643/204851/55973/5046/57492/10618/84333/23112/1810/6434/8997/55833/23476/55585/23118/6533/3267/54822/26224/8451/6272/10019/4750/9991/4130/132864/84445/9341/6804/3916/10451/84959/55914/23142/9612/4641/10644/7468/80315/84231/214/396/26190/1729/4627/64319/8289/7094/10999
LI_AMPLIFIED_IN_LUNG_CANCER	LI_AMPLIFIED_IN_LUNG_CANCER	97	0.438313341803774	1.90194853998979	2.4498502838355e-05	0.00160477086068331	0.00139267166109709	1152	tags=48%, list=25%, signal=37%	6167/4736/7086/5901/5052/6187/821/6772/7203/6132/6147/4666/3934/6201/6232/6224/7184/3485/5214/7284/11224/6157/6227/6158/7076/353/7494/6169/1650/6193/6155/3959/6137/1936/6160/4057/9551/6217/10327/3945/6129/3309/7296/7388/5714/6168/6389
CHIANG_LIVER_CANCER_SUBCLASS_UNANNOTATED_DN	CHIANG_LIVER_CANCER_SUBCLASS_UNANNOTATED_DN	106	0.424570694590062	1.88684913456955	2.49742922572839e-05	0.00162803429816323	0.00141286041882677	1305	tags=47%, list=28%, signal=35%	10575/581/6281/3301/6130/50862/54148/23165/1622/4069/5901/7305/3613/10963/30968/10399/3312/55012/6643/7520/8409/51714/3326/4802/55907/3015/10130/115106/6217/2207/9375/708/5230/1603/64422/51234/7419/64431/8533/9114/5714/51002/10483/28977/387/10552/292/22803/5226/4179
GSE42021_TREG_PLN_VS_CD24INT_TREG_THYMUS_DN	GSE42021_TREG_PLN_VS_CD24INT_TREG_THYMUS_DN	108	0.425273841268835	1.88337138090817	2.51327992833954e-05	0.00163049035351027	0.00141499186248873	1065	tags=44%, list=23%, signal=35%	5685/5358/5721/5917/972/9111/5684/2633/1520/684/2015/10312/64761/55332/56259/6772/5698/58472/8615/5720/51056/51752/3105/373156/10480/10241/6890/6672/4683/10135/25939/23549/3959/1890/65264/7323/6303/3669/10616/2634/841/1075/4600/834/55601/567/3431/3428
GSE46606_IRF4HIGH_VS_WT_CD40L_IL2_IL5_DAY3_STIMULATED_BCELL_DN	GSE46606_IRF4HIGH_VS_WT_CD40L_IL2_IL5_DAY3_STIMULATED_BCELL_DN	69	0.491215716934519	2.01792900848486	2.53848875617344e-05	0.00163896494142605	0.00142234638189018	975	tags=46%, list=21%, signal=37%	682/313/3055/8530/5721/8635/684/3122/3101/821/57136/8875/6772/4860/3485/5720/3684/1340/10467/51752/25824/3561/6890/4722/1536/641638/79792/29992/3029/5880/2207/397
YAMASHITA_LIVER_CANCER_WITH_EPCAM_UP	YAMASHITA_LIVER_CANCER_WITH_EPCAM_UP	37	0.580030947592728	2.11705277843426	2.67345805364609e-05	0.00171788776075716	0.00149083813768485	587	tags=46%, list=13%, signal=40%	6192/6130/6188/23521/3178/6233/6147/6128/6201/3921/6189/6133/11224/6175/6158/8805/6206
LEE_LIVER_CANCER_SURVIVAL_DN	LEE_LIVER_CANCER_SURVIVAL_DN	103	0.436321522476038	1.92327940944696	2.70679214456589e-05	0.00173106413264323	0.00150227301612849	837	tags=38%, list=18%, signal=32%	5997/7321/4869/6188/10227/6136/10528/6222/5901/3148/3178/306/307/51020/6201/3921/4860/6194/6189/6133/6637/11224/6277/26136/28969/2091/6169/84991/6193/6155/805/6203/8763/51389/4175/509/6160/55055/10797
GO_VESICLE_LUMEN	GO_VESICLE_LUMEN	183	0.368104233965171	1.7680751531681	2.90979427740479e-05	0.00185211150845756	0.00160732181410766	1093	tags=39%, list=24%, signal=31%	6280/3074/10578/6279/178/4332/10808/6283/8635/1521/4790/1512/56954/10533/5713/3101/55832/4069/5199/1915/51316/3615/6282/2219/4125/5265/3934/9535/302/4860/7184/6727/847/3312/5707/2950/2268/7520/64333/7076/51571/353/10694/25801/5695/2896/317/5719/5777/3326/2990/6709/3959/80184/79792/4057/2547/30/47/2799/2512/25797/10577/5478/1075/6678/567/3320/100/5701/7114/8566
LUI_THYROID_CANCER_CLUSTER_3	LUI_THYROID_CANCER_CLUSTER_3	25	0.658943694964072	2.16891328826432	2.97187994208932e-05	0.00188274872950955	0.0016339097778969	1218	tags=76%, list=27%, signal=56%	3094/4736/51614/6141/6144/6187/3312/8666/6206/2091/27335/6142/3326/6193/498/5714/9516/8665/25814
JISON_SICKLE_CELL_DISEASE_DN	JISON_SICKLE_CELL_DISEASE_DN	103	0.434302587164299	1.91438006225904	3.0959040736617e-05	0.00195215558738276	0.00169414327690538	991	tags=47%, list=22%, signal=37%	11322/2071/4869/6430/1655/6167/4736/23521/5428/6143/1915/6144/3615/54543/6233/6147/6128/4666/6201/6207/6176/8667/6194/6224/6152/3312/6175/9045/6625/2091/10972/27335/689/6171/6234/6125/6137/6431/1153/5757/9987/6427/6229/6129/80342/26034/3646/7155
GSE41176_UNSTIM_VS_ANTI_IGM_STIM_BCELL_1H_DN	GSE41176_UNSTIM_VS_ANTI_IGM_STIM_BCELL_1H_DN	109	0.420983421623047	1.85944712191023	3.18655298531022e-05	0.00199996958064075	0.00173563779493641	1293	tags=45%, list=28%, signal=33%	9337/3074/57020/4332/26509/5859/50862/4046/6141/4542/6144/307/7045/51506/6772/5698/6205/79641/6235/5720/51170/50854/51056/6164/4048/5660/3108/6890/2896/6171/6155/26100/30/1327/23216/10577/6048/3384/6134/23644/3428/9976/5547/8932/56913/6165/51635/381/51660
GCM_PPP1CC	GCM_PPP1CC	50	0.547163780906245	2.12589287753565	3.31102251732183e-05	0.00206580510404935	0.00179277197526769	1521	tags=60%, list=33%, signal=41%	3550/11137/10575/4869/10902/5428/4691/4666/515/506/498/5501/5478/7175/6634/6429/55967/1854/3276/8665/829/3184/1155/10556/4841/3608/10574/328/8883/6950
GSE13547_WT_VS_ZFX_KO_BCELL_DN	GSE13547_WT_VS_ZFX_KO_BCELL_DN	90	0.441187216045104	1.89414813839993	3.32206690068704e-05	0.00206580510404935	0.00179277197526769	1104	tags=44%, list=24%, signal=34%	6280/3687/4332/5272/3915/10410/55320/51138/1622/5901/51316/3251/51506/79180/3398/301/22926/10063/199/5557/960/4818/27166/29887/56672/509/116496/3015/2745/5501/7431/5230/9377/7295/834/93974/55967/27018/3151/5714
TAKAO_RESPONSE_TO_UVB_RADIATION_UP	TAKAO_RESPONSE_TO_UVB_RADIATION_UP	59	0.515775809637206	2.05749956312574	3.40531833012637e-05	0.00210786080489565	0.00182926926232042	1001	tags=42%, list=22%, signal=34%	6192/10482/6275/4736/1622/6144/1329/6647/6157/6175/533/2896/5204/6234/6193/6203/1936/3015/8880/7316/6303/1327/9377/7295/6415
GSE22886_DC_VS_MONOCYTE_DN	GSE22886_DC_VS_MONOCYTE_DN	119	0.40860451813584	1.82420501242956	3.59954812673051e-05	0.00221791335260737	0.00192477639557207	841	tags=37%, list=18%, signal=31%	6280/1843/5997/6283/1441/5293/29997/1105/2353/23092/2015/4542/5199/6556/6233/10288/8875/2219/11314/5265/6201/11151/6194/10581/51170/23387/9056/7462/9045/6793/10480/2197/1462/51379/25801/6402/6672/51744/1936/79792/10695/10762/9973/3676
BROWN_MYELOID_CELL_DEVELOPMENT_UP	BROWN_MYELOID_CELL_DEVELOPMENT_UP	64	0.486454176031244	1.97185952486561	3.68120002699046e-05	0.00225791423473678	0.00195949044498894	969	tags=52%, list=21%, signal=41%	3074/3687/313/3055/308/1520/7305/307/7045/6282/10399/8895/3934/3398/50650/3684/6277/2268/2212/960/7378/2896/57488/290/1536/3689/6137/2745/6303/8826/2799/526/51099
GNF2_UBE2I	GNF2_UBE2I	39	0.580483508007259	2.13302573342107	3.74477965236886e-05	0.00228651839950522	0.00198431405728047	1471	tags=74%, list=32%, signal=51%	5859/3735/6143/517/6132/6208/10399/7311/8409/6209/2091/7322/27335/689/51386/2547/10632/6217/5757/5436/6428/6138/51504/8665/8664/27230/7307/5688/51035
GSE24026_PD1_LIGATION_VS_CTRL_IN_ACT_TCELL_LINE_UP	GSE24026_PD1_LIGATION_VS_CTRL_IN_ACT_TCELL_LINE_UP	91	0.446685447268772	1.92474487451348	3.80091125315383e-05	0.0022999774192851	0.00199599422663849	1249	tags=53%, list=27%, signal=39%	6281/8530/6775/5721/241/9111/6222/2633/684/51070/6772/25873/3575/5698/3956/6201/9535/6647/302/301/5720/5788/3105/373156/11079/7076/6890/103910/84991/5204/967/1936/3669/10327/2014/7431/2885/6415/8992/23480/567/915/9976/9452/3001/4694/522/3107
GSE42021_CD24HI_VS_CD24INT_TREG_THYMUS_DN	GSE42021_CD24HI_VS_CD24INT_TREG_THYMUS_DN	98	0.424879930779309	1.85049439641686	3.80091125315383e-05	0.0022999774192851	0.00199599422663849	1065	tags=43%, list=23%, signal=34%	5685/5272/5721/9111/2633/1520/684/2015/10312/64761/55332/56259/6772/5698/58472/10581/8615/5720/51056/51752/3105/373156/10241/6890/6672/25939/23549/3959/1890/9663/5937/3669/5464/23214/10616/841/4600/834/55601/567/3431/3428
GO_RIBOSOME_ASSEMBLY	GO_RIBOSOME_ASSEMBLY	30	0.627032280896369	2.16366473223485	4.09707655060495e-05	0.00245715337661614	0.00213239656727392	755	tags=70%, list=16%, signal=59%	4869/29997/6136/51065/6208/6147/51187/6128/3921/6232/6223/6152/6175/6122/6209/51119/6169/6234/6193/6125/22907
GSE21033_CTRL_VS_POLYIC_STIM_DC_12H_UP	GSE21033_CTRL_VS_POLYIC_STIM_DC_12H_UP	78	0.453984309988192	1.91309909081317	4.09291962359331e-05	0.00245715337661614	0.00213239656727392	1076	tags=46%, list=23%, signal=36%	3074/6195/64231/309/26207/11260/4542/6187/64005/9709/3936/3575/9262/6176/64744/23358/10519/6175/9528/26136/353/6402/84326/81619/6574/4705/81553/2634/51246/51135/10577/7431/26191/567/7091/89846
GNF2_ITGB2	GNF2_ITGB2	45	0.549703200530681	2.09434005522537	4.85255416352939e-05	0.00289736132224184	0.00251442315180552	614	tags=42%, list=13%, signal=37%	3687/313/5997/3055/7940/6275/10312/7305/4542/3059/26234/79180/9535/51170/3684/199/2268/3587/5330
YAO_TEMPORAL_RESPONSE_TO_PROGESTERONE_CLUSTER_13	YAO_TEMPORAL_RESPONSE_TO_PROGESTERONE_CLUSTER_13	87	0.450682535591243	1.93111826608292	5.20808865731493e-05	0.00309594486087258	0.00268676032054851	1319	tags=47%, list=29%, signal=34%	6281/5721/4720/7086/51699/1622/3178/54539/1329/51020/3956/302/301/847/7381/6277/1891/7385/51571/4074/59286/29887/29074/51759/1535/3015/6525/9793/9158/23480/9512/514/7818/5935/2287/84817/522/6923/10556/4696/11315
MODULE_46	MODULE_46	120	0.39762178280713	1.78282605961907	5.37806118123879e-05	0.00318296305173843	0.00276227749959749	1182	tags=49%, list=26%, signal=37%	10578/4332/8530/1441/10410/2217/7940/4046/2633/1520/684/3122/7305/5199/7045/10288/6772/2219/10261/3575/931/5698/10581/8379/2268/3105/2212/974/3561/7076/6402/2896/8631/919/1536/3689/10135/3959/4688/963/4057/3669/2014/2634/2207/397/1075/4600/917/567/100/915/9051/822/9450/962/9976/2534/3001
BOYLAN_MULTIPLE_MYELOMA_PCA1_UP	BOYLAN_MULTIPLE_MYELOMA_PCA1_UP	35	0.583213324302497	2.10987664421076	5.44651235828702e-05	0.00320939902893996	0.00278521948912632	401	tags=40%, list=9%, signal=37%	8653/6280/6279/4332/6775/3493/1521/10410/28526/4069/7045/10261/3934/28638
MODULE_53	MODULE_53	132	0.395479324533164	1.80808330392541	5.48161459959958e-05	0.00321603945247812	0.00279098226180986	984	tags=42%, list=21%, signal=34%	8653/9087/6279/3055/4332/11040/8530/241/4172/1869/7940/6275/23075/4046/23165/2353/2114/123/5199/3251/10445/3059/6282/3936/3575/11151/301/4860/3485/3507/5788/4034/199/5557/2268/3561/3108/4074/6890/8907/65057/440/290/3689/7485/4175/963/2745/2014/158/9793/5880/2207/397/1075
GSE19888_ADENOSINE_A3R_INH_PRETREAT_AND_ACT_BY_A3R_VS_TCELL_MEMBRANES_ACT_MAST_CELL_UP	GSE19888_ADENOSINE_A3R_INH_PRETREAT_AND_ACT_BY_A3R_VS_TCELL_MEMBRANES_ACT_MAST_CELL_UP	86	0.44516030075605	1.90547592000439	5.56117577635622e-05	0.00323459077267892	0.00280708169292028	1009	tags=41%, list=22%, signal=32%	313/3055/5272/5721/10410/9111/6773/684/3101/10312/64761/6772/5698/4860/5720/3002/5788/199/3561/7076/6402/6890/29887/10135/25939/79792/5610/3669/1616/2634/10577/841/7127/4600/834
GSE22886_DAY0_VS_DAY7_MONOCYTE_IN_CULTURE_UP	GSE22886_DAY0_VS_DAY7_MONOCYTE_IN_CULTURE_UP	122	0.398004491117635	1.78944720269851	5.55847512061298e-05	0.00323459077267892	0.00280708169292028	1092	tags=39%, list=24%, signal=31%	6280/10482/1843/54504/5997/6283/6430/1441/5293/55320/1105/23092/2015/3148/4542/5199/51316/8875/27250/10581/51170/23387/5788/25949/7462/10181/6793/2212/57599/2197/3587/51379/6402/51585/51744/10762/79888/3676/80342/26034/4600/834/3384/10636/3431/54997/29115/4848
GOBERT_OLIGODENDROCYTE_DIFFERENTIATION_DN	GOBERT_OLIGODENDROCYTE_DIFFERENTIATION_DN	350	-0.312522	-1.57259	5.66506360739389e-05	0.00328087417674563	0.00284724791652392	1207	tags=35%, list=26%, signal=28%	140688/51663/9185/2803/57498/9260/9734/3017/10507/10006/9611/6988/1182/130535/3957/51768/55062/4678/115201/5411/11183/1107/10055/63027/91526/10184/3636/11343/54800/9848/137492/9444/23205/3797/129642/4052/5588/56252/55793/1627/85459/4217/84909/23112/9416/83700/6653/664/8997/4013/23150/114883/57187/59338/128989/55103/1108/23446/23770/6533/694/6840/8233/91875/5578/51228/29896/10755/26224/4601/54893/…
KAMIKUBO_MYELOID_CEBPA_NETWORK	KAMIKUBO_MYELOID_CEBPA_NETWORK	17	0.722993376279574	2.12878000306998	5.83791714077376e-05	0.0033665322178462	0.00292158471394998	830	tags=65%, list=18%, signal=53%	6280/6279/2015/4069/3956/3934/301/3684/1536/4057/2745
BERTUCCI_MEDULLARY_VS_DUCTAL_BREAST_CANCER_DN	BERTUCCI_MEDULLARY_VS_DUCTAL_BREAST_CANCER_DN	51	-0.528119	-1.97473	6.06943339476823e-05	0.00347380965722736	0.00301468351911995	1051	tags=43%, list=23%, signal=34%	29094/7041/3693/129642/23002/84909/800/90/8654/6272/23164/51062/23052/10398/29922/2316/26190/4627/647979/359845/8365/84239
GSE4748_CTRL_VS_CYANOBACTERIUM_LPSLIKE_STIM_DC_3H_DN	GSE4748_CTRL_VS_CYANOBACTERIUM_LPSLIKE_STIM_DC_3H_DN	80	0.447154377213036	1.89226918644742	6.07543411223993e-05	0.00347380965722736	0.00301468351911995	979	tags=39%, list=21%, signal=31%	9086/682/59342/5272/581/26509/10989/26354/308/56954/51065/29928/3956/1653/58191/54927/3002/5707/6050/27166/51529/28972/10135/5705/5937/56851/158/27095/2634/6427/10988
MYOD_Q6	MYOD_Q6	62	-0.493989	-1.92632	6.10906295192747e-05	0.00347829938705946	0.00301857985077473	959	tags=44%, list=21%, signal=35%	7006/55132/3516/9854/23291/7273/23118/79712/2982/2530/221264/2590/54536/2710/1384/6721/6810/5524/11154/64062/51701/8502/2624/5795/6710/1657/26523
GSE6259_DEC205_POS_DC_VS_BCELL_DN	GSE6259_DEC205_POS_DC_VS_BCELL_DN	86	0.443310503731535	1.8975579999178	6.20966228165807e-05	0.00352072196759218	0.00305539552779505	1121	tags=51%, list=24%, signal=39%	313/4332/87178/64231/5272/5721/54148/9111/3958/6222/123/307/51316/7045/4691/6132/5698/8615/5706/5720/3002/8078/199/2896/10992/1535/3959/79792/5705/5610/5464/54940/57403/10327/1616/257106/2634/5436/23347/6415/55601/51098/1060/9516
GOZGIT_ESR1_TARGETS_DN	GOZGIT_ESR1_TARGETS_DN	189	-0.363706	-1.71126	6.39990305830451e-05	0.00361340133342096	0.00313582565618312	897	tags=32%, list=20%, signal=27%	3423/81704/5966/5046/84333/84909/1810/27314/27075/135228/9050/10826/56271/2983/51097/23499/3429/259230/9249/85444/10611/1806/5578/58986/54847/283209/6482/2530/23200/7429/3480/123036/132864/3087/167691/4753/18/10451/4286/84159/3953/29922/9060/489/55796/57419/7057/8821/28996/9282/26052/7716/5874/214/50807/3983/54020/375449/288/8365/54477
GSE36009_UNSTIM_VS_LPS_STIM_NLRP10_KO_DC_DN	GSE36009_UNSTIM_VS_LPS_STIM_NLRP10_KO_DC_DN	75	0.46034120164492	1.93354136945615	6.6827656115027e-05	0.00375738496506739	0.00326077927315647	882	tags=36%, list=19%, signal=30%	9337/6907/3301/5917/2071/51493/10528/25926/517/196528/10399/22878/9262/6223/374618/10181/960/3313/8631/5204/6202/56672/9277/5902/10797/9555/116254
BENPORATH_MYC_MAX_TARGETS	BENPORATH_MYC_MAX_TARGETS	398	0.290953652389685	1.55023274991537	6.91939649033233e-05	0.00387428781081097	0.00336223131491361	1107	tags=33%, list=24%, signal=28%	11137/6741/4172/50862/6430/8635/1655/29894/6167/4046/6237/51065/6141/51699/5713/1622/11331/29928/3178/4927/6143/4691/6233/517/27101/6132/51187/1653/4666/6207/6647/6176/6194/6224/22926/6235/8615/6223/7184/7110/51592/3843/6729/6133/10519/4708/11224/6157/5704/11216/6227/4048/5770/50619/1642/8668/3105/51428/5921/10283/8881/8409/25824/974/8805/7385/10694/3313/9328/6161/5695/4074/10972/27335/51585/7297…
GSE27291_6H_VS_7D_STIM_GAMMADELTA_TCELL_UP	GSE27291_6H_VS_7D_STIM_GAMMADELTA_TCELL_UP	82	0.446395030229534	1.88703139126243	6.9773104848523e-05	0.00389057139184285	0.00337636272918581	1212	tags=46%, list=26%, signal=35%	3550/132/3687/10575/1738/6430/3695/6275/5982/26156/5901/307/10445/3575/3956/302/3312/8668/5557/51253/9528/23062/788/7323/327/2014/10015/51246/369/708/397/7388/55011/5547/84079/5499/28977/387
MODULE_76	MODULE_76	17	0.716671078775472	2.11016464511269	7.34070322034095e-05	0.00402699090334369	0.00349475195991189	477	tags=59%, list=10%, signal=53%	6280/313/6283/241/9111/4790/2353/4069/301/199
PID_IL12_2PATHWAY	PID_IL12_2PATHWAY	28	0.622141419096035	2.10672218770341	7.25886416983582e-05	0.00402699090334369	0.00349475195991189	1254	tags=68%, list=27%, signal=50%	6775/4790/2353/3122/6772/3002/3105/3561/3123/7297/4791/919/3932/917/567/915/7879/3001/1432
GSE21360_SECONDARY_VS_TERTIARY_MEMORY_CD8_TCELL_UP	GSE21360_SECONDARY_VS_TERTIARY_MEMORY_CD8_TCELL_UP	76	0.456042894309226	1.91287202754431	7.34133512837222e-05	0.00402699090334369	0.00349475195991189	1395	tags=54%, list=30%, signal=38%	5685/11137/5721/54148/26354/5684/23511/56954/55813/4860/22926/10063/7284/5557/8805/10694/4722/5719/440/506/10992/23549/55858/4802/5501/9100/7388/51123/51002/10915/10483/1431/8634/522/10899/10556/50/60/11315/10111/25994
GO_SYNAPTIC_MEMBRANE	GO_SYNAPTIC_MEMBRANE	69	-0.469478	-1.87367	7.30369475745769e-05	0.00402699090334369	0.00349475195991189	1127	tags=42%, list=25%, signal=32%	10006/94056/11336/1785/409/5786/613/1627/9867/6532/51107/10611/8898/80758/6801/50488/4900/6804/10142/6810/5138/9152/1759/26052/80315/1135/286/115548/288
GAVIN_FOXP3_TARGETS_CLUSTER_T7	GAVIN_FOXP3_TARGETS_CLUSTER_T7	71	0.467644246404575	1.94195450759613	7.38921340094856e-05	0.00403684395272874	0.00350330275242074	1030	tags=44%, list=22%, signal=34%	3550/92521/5859/51493/309/6141/3059/6772/28952/3956/6201/4860/8667/1891/4637/10480/4818/506/4791/51386/4043/6203/1535/4175/5880/2512/7431/6628/8662/7175/51024
GSE26343_UNSTIM_VS_LPS_STIM_NFAT5_KO_MACROPHAGE_UP	GSE26343_UNSTIM_VS_LPS_STIM_NFAT5_KO_MACROPHAGE_UP	68	0.473306938569317	1.94703427577118	7.56065502153578e-05	0.0041138499540566	0.00357013103202825	860	tags=41%, list=19%, signal=34%	29889/10808/5917/6897/1105/5713/54888/26156/10199/134218/4860/8565/55110/3312/23450/51726/6416/4048/6277/283989/2212/10146/55692/27436/6059/10228/5902/47
ATGCTGC_MIR103_MIR107	ATGCTGC_MIR103_MIR107	71	-0.471988	-1.89233	7.61880967666108e-05	0.00412884408742428	0.00358314342223016	1256	tags=44%, list=27%, signal=32%	79718/9701/23325/23157/55108/7750/5411/54874/4154/84458/54676/10725/84333/3836/23112/56261/55833/3267/152006/5295/5218/23142/11176/81565/5889/204/3673/286/55294/9780/26523
REACTOME_DNA_REPLICATION	REACTOME_DNA_REPLICATION	67	0.475807271494604	1.95417045726625	7.75966381816156e-05	0.00417166946463235	0.00362030865913388	836	tags=37%, list=18%, signal=31%	5685/23595/7321/5721/4172/1869/5684/5982/5713/6233/5698/5706/5720/5704/5707/5557/7311/8881/5710/5695/5719/51529/4175/5705/7316
GSE3982_EOSINOPHIL_VS_TH1_DN	GSE3982_EOSINOPHIL_VS_TH1_DN	86	0.440062582002289	1.88365550988302	7.74725107057914e-05	0.00417166946463235	0.00362030865913388	767	tags=34%, list=17%, signal=29%	132/11137/10575/5073/54148/1512/51065/55832/5901/5052/4361/10399/58472/4860/80135/4801/3312/4048/8668/2950/2926/5886/7263/7494/440/506/6193/22907/79719
GSE3565_DUSP1_VS_WT_SPLENOCYTES_POST_LPS_INJECTION_UP	GSE3565_DUSP1_VS_WT_SPLENOCYTES_POST_LPS_INJECTION_UP	84	0.437444743306099	1.86863683344661	8.15357652945564e-05	0.00436604609874898	0.00378899494111086	865	tags=43%, list=19%, signal=35%	8653/27044/11040/4869/26354/4736/6141/6143/6187/4361/27336/6132/25873/6147/6176/8667/6224/6152/55110/11216/6175/9138/51752/64333/6210/3313/6209/5330/6161/6402/6193/6155/509/6137/84901/2746
MOOTHA_VOXPHOS	MOOTHA_VOXPHOS	58	0.508356714153726	2.01812141645466	8.22326521774158e-05	0.00438595813629268	0.00380627524640629	1461	tags=59%, list=32%, signal=40%	4720/1537/1329/517/4708/515/7381/1340/4713/7385/4722/506/509/10632/9551/521/1327/4705/4710/9377/7384/514/7388/27018/6389/4694/1155/522/1345/4696/4725/4700/1347/1350
TARTE_PLASMA_CELL_VS_PLASMABLAST_UP	TARTE_PLASMA_CELL_VS_PLASMABLAST_UP	114	0.408737865421574	1.8274337865687	8.30250117917694e-05	0.00441078546896904	0.00382782120258365	996	tags=44%, list=22%, signal=35%	6280/1843/3687/6279/5997/3045/241/6130/10410/2217/7940/6222/2353/4069/11331/6187/9709/6208/6147/2219/3575/5265/6205/3934/3921/6176/6152/6164/6227/6175/2268/5660/6158/6210/6209/5330/5872/2896/8631/6142/4791/1535/6217/7178/1153/2512/25797/2207/7127/4600
GSE21063_WT_VS_NFATC1_KO_3H_ANTI_IGM_STIM_BCELL_DN	GSE21063_WT_VS_NFATC1_KO_3H_ANTI_IGM_STIM_BCELL_DN	83	0.434972976494742	1.84294009994555	8.36627852587622e-05	0.00442723774228132	0.00384209901343129	761	tags=34%, list=17%, signal=29%	3687/5272/8530/5721/51703/8635/972/55843/3122/3101/1537/64761/55332/5698/23597/4860/55110/5720/51056/79887/25824/3561/7378/25801/6890/7297/8763/25939
GNF2_FOS	GNF2_FOS	25	0.635535716742776	2.09186592381789	8.45690971916153e-05	0.00445771639649866	0.00386854936783191	718	tags=52%, list=16%, signal=44%	1843/54504/64231/59342/1520/2353/3101/5199/10288/2219/79887/1462/1536
GSE29164_DAY3_VS_DAY7_CD8_TCELL_AND_IL12_TREATED_MELANOMA_UP	GSE29164_DAY3_VS_DAY7_CD8_TCELL_AND_IL12_TREATED_MELANOMA_UP	86	0.437625489267882	1.87322371371354	8.69346283105327e-05	0.00456457538685731	0.00396128502950922	1280	tags=50%, list=28%, signal=37%	3550/84532/5073/5859/128338/3695/25983/3958/1105/56954/11331/91012/10261/3575/3934/6201/51144/27069/50650/6637/374618/5770/8409/55704/643008/53407/51389/26100/2746/56829/53346/4600/7419/29115/908/4715/9450/829/2287/55622/84817/56674/51635
GSE13411_PLASMA_CELL_VS_MEMORY_BCELL_DN	GSE13411_PLASMA_CELL_VS_MEMORY_BCELL_DN	119	0.397397269853565	1.77417052288123	8.79885572773704e-05	0.00460200617015828	0.00399376866467053	792	tags=35%, list=17%, signal=30%	9938/241/50862/8635/57446/10410/5293/9111/6222/23048/4542/2132/3936/6147/9262/11151/6232/10581/51592/50854/6164/11216/7462/3635/6793/974/6206/1939/3123/6161/6402/5204/27335/9552/23062/6672/6171/1536/26999/963/65264/6160
GO_ACTIN_FILAMENT_BINDING	GO_ACTIN_FILAMENT_BINDING	74	-0.465664	-1.87531	8.99545334973231e-05	0.00465075277782712	0.00403607253542134	787	tags=34%, list=17%, signal=28%	6532/9050/7456/23499/7273/6840/8727/3927/7429/91624/752/7125/4641/201191/22885/81/2316/3983/4627/2039/64601/7094/6710/399687/4635
GSE2770_IL12_ACT_VS_ACT_CD4_TCELL_6H_UP	GSE2770_IL12_ACT_VS_ACT_CD4_TCELL_6H_UP	80	0.441425967367548	1.86802768509945	8.96268999305942e-05	0.00465075277782712	0.00403607253542134	785	tags=38%, list=17%, signal=32%	11137/5721/4720/8635/5684/55320/56954/11260/1537/6132/22878/58472/11151/55813/27069/81037/10056/1642/128387/9528/26136/90701/6206/5719/64777/51529/4043/5791/4175/65264
GSE3720_UNSTIM_VS_LPS_STIM_VD2_GAMMADELTA_TCELL_UP	GSE3720_UNSTIM_VS_LPS_STIM_VD2_GAMMADELTA_TCELL_UP	90	0.427635107770258	1.83596490070256	8.96268999305942e-05	0.00465075277782712	0.00403607253542134	775	tags=37%, list=17%, signal=31%	3687/5721/51493/6188/29997/6136/6167/6141/6187/51316/3615/6132/25873/6147/3575/3921/9535/6224/6223/55110/60674/6175/9045/6122/4713/6206/6161/6202/6155/6125/6203/25939/509
IGLESIAS_E2F_TARGETS_UP	IGLESIAS_E2F_TARGETS_UP	76	0.450301120578985	1.88878815628105	9.16146354231087e-05	0.0047185033984711	0.00409486869860219	360	tags=25%, list=8%, signal=23%	581/6281/3301/4172/9741/972/212/1520/4069/29928/7305/306/334/6282/27101/3936/5931/3956/302
MODULE_116	MODULE_116	25	0.633236173812136	2.08429697785587	9.28484602882784e-05	0.00476386738832711	0.00413423702504342	1530	tags=80%, list=33%, signal=54%	517/533/506/509/498/10632/9551/521/535/526/7351/8992/514/9114/537/522/51606/529/9550/10476
GSE41176_WT_VS_TAK1_KO_ANTI_IGM_STIM_BCELL_3H_DN	GSE41176_WT_VS_TAK1_KO_ANTI_IGM_STIM_BCELL_3H_DN	103	0.41682524383609	1.83734096878452	9.36369986874734e-05	0.00478612750109381	0.00415355506538334	1019	tags=39%, list=22%, signal=31%	6280/54504/241/23511/4046/145389/8439/6282/51020/10261/5265/302/7184/5887/8379/51567/3561/5886/7378/6050/3313/5872/4074/2896/5777/55884/9632/4683/6059/1662/967/1535/8880/220988/10130/55661/10402/5962/8662/6428
ABE_INNER_EAR	ABE_INNER_EAR	16	0.739896563173278	2.15670600996823	9.79789028575217e-05	0.00498915967984678	0.00432975290681203	833	tags=69%, list=18%, signal=56%	7404/6144/1428/6205/11224/7311/6158/6209/6161/6193/9973
REACTOME_DNA_REPLICATION_PRE_INITIATION	REACTOME_DNA_REPLICATION_PRE_INITIATION	52	0.515193964255442	2.00733313839298	0.00010058030939135	0.0051023710335597	0.00442800135329945	836	tags=40%, list=18%, signal=33%	5685/23595/5721/4172/1869/5684/5713/6233/5698/5706/5720/5704/5707/5557/7311/5710/5695/5719/4175/5705/7316
GO_REGULATION_OF_INNATE_IMMUNE_RESPONSE	GO_REGULATION_OF_INNATE_IMMUNE_RESPONSE	195	0.344324999419403	1.67627177883773	0.000101023676078133	0.00510566848313978	0.00443086298588301	1080	tags=36%, list=24%, signal=29%	6280/164/5685/6279/3055/4332/5272/7321/5721/9111/5684/4790/29997/1520/5713/3148/6233/6772/1540/2219/11314/5698/6223/7184/5706/5720/3684/5704/5770/5707/2268/51752/7311/7520/5710/81622/5695/2896/7322/5719/5777/3326/3689/6059/25939/1535/5058/4057/2547/10695/5705/7323/10225/7316/3455/79155/9782/51135/7867/841/2207/6197/7341/708/5894/26191/3384/55601/7376/3428/5701
GO_NEGATIVE_REGULATION_OF_CELL_CYCLE_PHASE_TRANSITION	GO_NEGATIVE_REGULATION_OF_CELL_CYCLE_PHASE_TRANSITION	106	0.406570502805679	1.80685386705999	0.000102094421575736	0.00514053031620516	0.00446111720357449	715	tags=25%, list=16%, signal=22%	3550/9337/1843/5685/581/5721/1869/5684/29997/51065/5713/4361/5698/29117/5706/5720/25949/5704/8379/5707/5710/5695/1874/5719/26058/5884/4683
GNF2_TNFSF10	GNF2_TNFSF10	19	0.684530983310987	2.09729986132335	0.000103038895555214	0.00516751742971797	0.00448453748688403	824	tags=68%, list=18%, signal=56%	5997/3055/4332/7321/1441/7940/6275/4542/10261/199/2212/4688/29992
LIAN_LIPA_TARGETS_3M	LIAN_LIPA_TARGETS_3M	17	0.708787334869084	2.08695176802714	0.000103462923931985	0.00516751742971797	0.00448453748688403	986	tags=71%, list=21%, signal=56%	6280/64231/2289/58475/5199/6556/10261/3820/2212/51744/2207/7127
GO_ACTOMYOSIN	GO_ACTOMYOSIN	35	-0.579765	-2.00084	0.000103779251775127	0.00516751742971797	0.00448453748688403	878	tags=46%, list=19%, signal=37%	23002/1627/9578/8476/7791/6804/10398/2275/5829/22885/81/29109/3983/8850/4627/399687
AP2_Q6	AP2_Q6	90	-0.435969	-1.82934	0.000106588349994622	0.00528787939274793	0.00458899146164929	634	tags=28%, list=14%, signal=24%	8654/51228/3069/26986/80758/8500/752/10154/51201/65125/5090/80204/23125/80315/1871/11319/84725/2624/8289/55852/9969/81688/7094/6710/2869
GO_HUMORAL_IMMUNE_RESPONSE	GO_HUMORAL_IMMUNE_RESPONSE	54	0.504360490569745	1.9782017967439	0.000110078397224367	0.00544101791994731	0.00472188999082741	501	tags=35%, list=11%, signal=32%	6280/10578/6279/6283/3493/684/28526/4069/5199/6556/2219/931/3934/6223/28638/3507/5788/55012/10417
REACTOME_CELLULAR_RESPONSES_TO_STRESS	REACTOME_CELLULAR_RESPONSES_TO_STRESS	209	0.338409840482509	1.6579170165042	0.000114394954295704	0.00563374274914684	0.00488914278347949	836	tags=29%, list=18%, signal=25%	5685/6195/9688/653361/3308/10808/2289/7321/3301/8550/5721/1869/5684/4790/23511/23165/2353/5713/57122/2114/4927/5052/1915/4361/10963/6233/5931/5698/6647/5706/5720/847/23225/3312/5704/6416/5707/2950/7311/8881/25824/5710/3313/5695/65057/7322/5719/3326/51529/29074/4683/1536/10294/1535/4688/5705/3015/10762/7323/9973/7316
HILLION_HMGA1B_TARGETS	HILLION_HMGA1B_TARGETS	36	0.569663038290643	2.06117432848933	0.000116218577324693	0.00570273993607059	0.00494902075688886	1292	tags=67%, list=28%, signal=48%	37/308/2353/6143/1329/6205/3398/6647/301/6223/515/960/3326/506/2946/6137/1327/10327/5757/917/6135/292/5329/381
GO_SECRETORY_VESICLE	GO_SECRETORY_VESICLE	435	0.274607447771993	1.47114061568369	0.000117280228138654	0.00573398332790942	0.00497613477514312	801	tags=25%, list=17%, signal=22%	682/6280/3074/3687/6279/57020/178/4332/1738/84958/6283/11322/8635/1521/4790/3958/51138/1512/1520/684/56954/10533/54732/5713/3101/55832/10312/4069/7305/5199/306/1915/51316/3615/334/6556/10288/6282/2219/11314/4125/5265/8895/3934/9535/6647/302/4860/22862/3163/79641/6727/84329/3002/847/3312/5788/5538/3684/4048/5707/2950/2268/7520/5660/6793/94103/2212/64333/7076/960/51571/2617/353/10694/25801/6402/587…
TIEN_INTESTINE_PROBIOTICS_6HR_UP	TIEN_INTESTINE_PROBIOTICS_6HR_UP	39	0.558074226016016	2.05068131795455	0.000117934885428645	0.00574517452698242	0.00498584685690166	1050	tags=64%, list=23%, signal=50%	1984/1915/6187/6208/6147/6205/6201/6194/6232/6223/6189/3312/6157/6175/6171/6125/6137/7316/9349/7178/2512/6229/5478/5230/567
GSE5099_MONOCYTE_VS_CLASSICAL_M1_MACROPHAGE_DN	GSE5099_MONOCYTE_VS_CLASSICAL_M1_MACROPHAGE_DN	96	0.413008984975271	1.80099341420583	0.000119959518654887	0.00582278325442104	0.00505319820157373	1000	tags=36%, list=22%, signal=29%	3074/57020/5997/3055/10808/6130/4869/6430/4790/84950/1984/51614/2353/1622/9709/10399/5931/9360/9535/64744/6152/79887/5660/6625/23567/1939/6202/6125/3029/2014/25879/9987/708/10491/10422
REACTOME_THE_CITRIC_ACID_TCA_CYCLE_AND_RESPIRATORY_ELECTRON_TRANSPORT	REACTOME_THE_CITRIC_ACID_TCA_CYCLE_AND_RESPIRATORY_ELECTRON_TRANSPORT	92	0.428845364568193	1.85008365992697	0.000121165131860705	0.00583929389045842	0.00506752666146747	1552	tags=54%, list=34%, signal=37%	682/1738/4720/1537/54539/1329/517/4708/515/7381/1340/4713/7385/4722/506/509/498/10632/9551/521/1327/3029/4705/3945/7351/4710/9377/7384/137682/514/55967/7388/4716/4715/6389/1431/4694/522/50/51660/1345/4696/4725/4700/4723/3939/1350/10476/25915/3421
BENPORATH_MYC_TARGETS_WITH_EBOX	BENPORATH_MYC_TARGETS_WITH_EBOX	104	0.411471154198973	1.81541019459124	0.000121092603909834	0.00583929389045842	0.00506752666146747	1397	tags=53%, list=30%, signal=38%	682/5997/11040/581/1869/5684/23521/2114/1622/54888/10312/3178/6143/3613/4691/9709/6147/6194/142/6223/3660/3312/6157/2950/7311/974/6209/3326/4683/967/51125/3015/3669/10327/5757/841/9987/3930/7295/5321/6134/3320/3151/5935/3043/5728/3329/50/6938/60/2023/8878/4176/1633/5689
GSE6269_FLU_VS_E_COLI_INF_PBMC_DN	GSE6269_FLU_VS_E_COLI_INF_PBMC_DN	44	0.534493191061843	2.02721414955709	0.00012198169030685	0.00585772572598089	0.00508352239993895	1370	tags=55%, list=30%, signal=39%	10482/5859/23521/6208/6189/6122/7311/960/2091/689/6193/51386/6125/6137/6160/1327/9349/6129/6134/8665/8664/292/1933/835
NAKAYAMA_SOFT_TISSUE_TUMORS_PCA1_UP	NAKAYAMA_SOFT_TISSUE_TUMORS_PCA1_UP	34	0.582758702741865	2.08261746996738	0.000122993986491969	0.00588539309830718	0.00510753303368105	620	tags=44%, list=13%, signal=38%	28959/3493/6275/55843/3122/4069/5265/28638/3684/199/6277/2212/7076/960/5360
DUNNE_TARGETS_OF_AML1_MTG8_FUSION_UP	DUNNE_TARGETS_OF_AML1_MTG8_FUSION_UP	32	0.597728972566519	2.08773406089441	0.000124283231633394	0.00592607041576331	0.00514283411538593	615	tags=41%, list=13%, signal=35%	6279/8530/241/1441/7940/23048/4069/4542/51316/3936/847/4818/25801
MODULE_324	MODULE_324	42	0.551172382468221	2.05442155507467	0.000126368456540436	0.00598361349218256	0.00519277184405786	477	tags=40%, list=10%, signal=37%	6280/3687/6281/5358/6275/308/2015/306/307/6282/2219/302/301/5214/51056/3684/199
GSE22886_NAIVE_TCELL_VS_NEUTROPHIL_UP	GSE22886_NAIVE_TCELL_VS_NEUTROPHIL_UP	141	0.373914361673946	1.72295437657723	0.000126376896789094	0.00598361349218256	0.00519277184405786	1281	tags=42%, list=28%, signal=31%	11137/10575/84364/5859/4172/2071/3735/51614/11260/26156/5901/11331/51316/4691/51506/5931/1653/29117/7184/3843/50650/7284/23225/8409/26136/10480/2926/6050/10694/64210/5695/4722/6605/51386/51759/25939/6431/498/5705/56984/25777/6427/80342/7267/6428/6432/2923/5781/1854/3065/51123/2534/3276/8664/25814/6135/9184/6165/292
HOXA9_DN.V1_UP	HOXA9_DN.V1_UP	86	0.432495975309059	1.85126720655587	0.000127183725484005	0.00600075941147258	0.00520765162314888	985	tags=41%, list=21%, signal=33%	6280/6279/4332/64231/59342/581/26509/2217/2353/23092/3122/7305/64761/26234/1540/22862/79641/50650/54505/3108/1462/3587/10973/29887/4942/26999/25939/5791/4688/1890/2799/2207/55757/10402/26034
SPIELMAN_LYMPHOBLAST_EUROPEAN_VS_ASIAN_DN	SPIELMAN_LYMPHOBLAST_EUROPEAN_VS_ASIAN_DN	360	0.287440791187166	1.51143038160227	0.000128516528759449	0.00604251581560977	0.00524388917091095	1167	tags=32%, list=25%, signal=26%	9337/51231/11137/10575/1738/11342/3301/8550/51493/9741/4292/5684/4790/51138/5431/9325/23256/51614/2633/1520/10558/30968/3936/5698/2734/58472/302/4860/9276/4947/51144/3660/27069/4801/8565/5214/3843/847/3312/5788/51056/5538/11216/5770/1642/5306/10181/5660/8881/2926/9097/3030/2617/3587/51379/23760/3998/4074/55968/10972/7322/6746/3326/892/506/1650/4683/8763/7265/967/22920/5791/963/51125/6431/116496/7…
PUJANA_CHEK2_PCC_NETWORK	PUJANA_CHEK2_PCC_NETWORK	396	0.279943181627277	1.49009907520193	0.000130025352032589	0.00609222951502695	0.00528703231492163	1296	tags=35%, list=28%, signal=28%	5685/10198/11137/29889/113251/178/10575/3308/1738/10808/6741/8550/5721/4172/2071/4869/10989/25983/3735/5684/5018/5431/10528/23165/5428/1622/5901/3148/4927/10199/5052/3251/4361/4691/6233/7203/9360/6128/4666/6201/1615/8667/6194/142/5706/55854/4801/3843/6637/23225/2961/3312/22934/7520/974/10480/8723/8805/10146/1716/10694/3313/2091/55183/25936/689/6672/892/6155/4683/6059/1662/6599/3932/4175/2547/3015…
GSE21670_UNTREATED_VS_TGFB_IL6_TREATED_CD4_TCELL_DN	GSE21670_UNTREATED_VS_TGFB_IL6_TREATED_CD4_TCELL_DN	69	0.465401077526986	1.91188168974448	0.000131157304179489	0.00612400229272672	0.00531460575121768	1062	tags=46%, list=23%, signal=36%	120425/6181/3094/4736/56954/2015/51316/6233/6128/6201/9535/6232/6235/6189/51144/55110/6133/1666/6277/6210/6155/6125/151903/54940/56984/2053/8766/708/3646/23480/83939/55967
MORF_SOD1	MORF_SOD1	213	0.330651417203387	1.62871362875135	0.000131842301163155	0.00613475866170899	0.00532394047346677	1595	tags=49%, list=35%, signal=33%	5685/3308/1738/6741/5917/4720/6897/3735/5684/11260/5713/5901/11331/1537/821/30968/7203/1653/6647/5518/1615/9524/5887/7284/6637/3312/7381/8668/10146/5886/7385/9789/1716/3313/2091/5695/4722/10992/3015/9551/220988/1327/47/9158/27095/7341/708/10726/10728/9377/8662/475/23480/10598/3320/7388/9689/5714/5781/6389/9733/5499/6520/3276/1431/5879/25814/10959/522/3329/9184/2521/5605/23020/1345/11315/7009/8655…
MORF_G22P1	MORF_G22P1	148	0.364296774189844	1.70058496604021	0.000133520498849389	0.00619149694664488	0.00537317977825812	1476	tags=52%, list=32%, signal=36%	5685/4869/3735/5901/11331/3178/4691/1329/7203/4666/8667/6727/4677/6152/7284/7381/1340/8668/8666/9045/7520/10480/5886/2197/3030/2091/5695/4722/27335/3326/689/25813/7265/498/2547/3015/220988/10130/1327/47/483/6427/5230/6628/6428/3320/7388/5714/3065/3276/8664/3184/25814/10899/3329/9184/10921/2521/23020/11140/11315/8655/4841/4725/4176/8872/7307/5689/3608/10054/4723/8943/10574/4190/1350/1660/56910
GO_MITOCHONDRIAL_MEMBRANE_PART	GO_MITOCHONDRIAL_MEMBRANE_PART	101	0.415072774915061	1.82374226723893	0.00013448628250384	0.00621492430173566	0.00539351078895175	1438	tags=50%, list=31%, signal=35%	4720/10989/5018/29928/1537/54539/54543/517/56997/54927/54968/4708/515/7381/4713/7385/4722/506/25813/6687/509/498/10632/9551/521/1327/4705/55139/4710/9377/51024/7384/514/55967/7388/65991/4716/4715/6389/293/4694/89941/522/51660/4696/11315/4725/4700/91689/1347/4723
TGCACTG_MIR148A_MIR152_MIR148B	TGCACTG_MIR148A_MIR152_MIR148B	111	-0.411849	-1.79686	0.000136841427872741	0.00630217825158625	0.00546923256721483	927	tags=37%, list=20%, signal=30%	9444/4052/9465/23112/56261/23365/488/222194/5562/259230/90/51306/5500/66008/10928/3267/152006/197131/4659/26099/1786/92597/8303/84669/4297/9844/4286/23469/11176/29922/80204/57419/7468/116931/80315/1871/3340/51701/81688/1657/26523
HALLMARK_INTERFERON_ALPHA_RESPONSE	HALLMARK_INTERFERON_ALPHA_RESPONSE	52	0.508689013154319	1.98198811338327	0.000137561330280953	0.00631378432248703	0.00547930468806161	1061	tags=50%, list=23%, signal=39%	87178/5721/10410/972/9111/5684/51667/6773/684/64761/5698/10581/3660/5720/51056/6402/6890/3959/5610/3669/2634/841/834/55601/567/3431
GSE43955_1H_VS_60H_ACT_CD4_TCELL_WITH_TGFB_IL6_UP	GSE43955_1H_VS_60H_ACT_CD4_TCELL_WITH_TGFB_IL6_UP	103	0.409329418902243	1.80429981676828	0.000142060470476064	0.006498183012217	0.0056393317896386	1303	tags=44%, list=28%, signal=32%	5685/3055/3094/51703/1441/5293/6222/4046/10902/11260/170463/6143/6147/10399/6262/94005/6128/6643/6416/51253/4215/7494/317/10158/5209/26003/9663/6642/3455/3669/5880/526/2885/6830/8992/5127/384/9516/962/7014/5879/10552/50/2771/2773
REACTOME_ORC1_REMOVAL_FROM_CHROMATIN	REACTOME_ORC1_REMOVAL_FROM_CHROMATIN	49	0.500374574545571	1.92981168566224	0.000145045566699951	0.00661231377381466	0.00573837812779856	836	tags=39%, list=18%, signal=32%	5685/23595/5721/4172/5684/5713/6233/5698/5706/5720/5704/5707/7311/5710/5695/5719/4175/5705/7316
GSE21774_CD62L_POS_CD56_BRIGHT_VS_CD62L_NEG_CD56_DIM_NK_CELL_DN	GSE21774_CD62L_POS_CD56_BRIGHT_VS_CD62L_NEG_CD56_DIM_NK_CELL_DN	82	-0.442978	-1.82534	0.000145601159548745	0.00661529308737632	0.00574096367173415	1126	tags=41%, list=25%, signal=32%	8567/5742/2035/348093/54874/4352/5128/8736/329/7029/54629/85444/4122/79712/4659/54536/285331/7225/23765/10142/10396/23043/283450/375033/116931/84898/51701/153768/84181/1729/2624/2944/23301/26523
IVANOVA_HEMATOPOIESIS_STEM_CELL_AND_PROGENITOR	IVANOVA_HEMATOPOIESIS_STEM_CELL_AND_PROGENITOR	138	-0.382294	-1.71541	0.000148526272450743	0.00672554872634339	0.0058366470540958	617	tags=25%, list=13%, signal=22%	4086/4122/84174/54893/57646/57605/26503/2530/10019/54799/1857/23164/79036/5359/4900/84959/23469/23043/94121/59307/84898/10152/2781/79101/54414/8502/2624/2944/23078/10075/10617/4090/54477/26523
GO_RNA_METABOLIC_PROCESS	GO_RNA_METABOLIC_PROCESS	464	0.27075019794789	1.45563855154591	0.000152791498683322	0.0068955467666647	0.00598417680989951	1302	tags=38%, list=28%, signal=30%	3550/9337/27044/87178/5073/6741/5917/5859/2071/6130/16/4869/6430/51493/5394/8635/1655/6897/25983/3735/29894/4790/29997/3958/5431/57703/84950/10528/4736/25926/54888/26156/5901/3178/29066/10199/6187/8563/83732/56259/55250/27336/6208/9360/1653/6201/6207/55813/3921/5518/1615/6194/6232/23398/80135/1196/6223/8565/4677/55660/55110/6637/3312/23450/11224/25949/6227/10056/283989/54998/9045/10181/51428/5978…
GSE9650_NAIVE_VS_EFF_CD8_TCELL_DN	GSE9650_NAIVE_VS_EFF_CD8_TCELL_DN	90	0.419640453434129	1.80164146820677	0.000155959642718457	0.0070150647294762	0.00608789833418539	1182	tags=44%, list=26%, signal=34%	3687/6281/3915/2217/55320/6275/3958/309/1622/3148/4542/6282/10960/3956/3398/302/301/10063/3002/3684/6277/3105/4713/3587/27166/29887/689/2745/3676/5880/397/834/8992/93974/9049/5714/9516/962/8932/3001
GSE14000_TRANSLATED_RNA_VS_MRNA_DC_DN	GSE14000_TRANSLATED_RNA_VS_MRNA_DC_DN	102	0.406389332662713	1.79126309353292	0.000158039159996044	0.00708498480062002	0.00614857721614267	1363	tags=49%, list=30%, signal=35%	5859/6181/6188/7940/29997/6136/6222/23521/6141/6143/6144/3615/6132/25873/6208/6147/10399/6205/7390/6207/3921/6176/6194/11224/6175/6210/6206/6161/6193/84326/51386/51389/1936/9349/100128731/27095/10491/128240/6134/514/4716/293/2787/10899/6135/10552/4267/27230/1933/6230
GO_ORGANELLE_INNER_MEMBRANE	GO_ORGANELLE_INNER_MEMBRANE	185	0.344725127543643	1.66377505904073	0.000158875492827156	0.00709889370930344	0.00616064781353122	1319	tags=43%, list=29%, signal=32%	26092/11342/37/4720/10989/54148/6188/212/5018/3958/23788/11331/29928/1537/54539/1329/517/30968/56997/58472/54927/27069/54968/4708/515/7381/1340/54998/2268/51253/4713/7385/3030/4722/23787/506/29074/788/6687/509/498/51629/10632/9551/521/2235/1327/4705/10204/9782/22/25777/7351/3930/4710/9377/5321/7384/9512/137682/514/55967/7388/4716/4715/7818/5663/6389/293/64960/28977/4694/522/3329/292/51660/1345/46…
GSE21774_CD56_BRIGHT_VS_DIM_CD62L_POSITIVE_NK_CELL_UP	GSE21774_CD56_BRIGHT_VS_DIM_CD62L_POSITIVE_NK_CELL_UP	85	-0.430944	-1.78217	0.000160856755446654	0.00716369986137673	0.00621688867237807	1122	tags=41%, list=24%, signal=32%	2057/8328/2035/2995/4352/2887/10138/896/8569/56271/117178/54521/55363/6482/4659/54536/9991/92597/7225/84669/5782/10154/10396/23043/94121/64393/116931/84898/80315/51701/22915/2944/54467/375449/6007
REACTOME_HOST_INTERACTIONS_OF_HIV_FACTORS	REACTOME_HOST_INTERACTIONS_OF_HIV_FACTORS	97	0.413707774357261	1.79517897899964	0.000161843166035337	0.00718392000816063	0.0062344363647615	1486	tags=55%, list=32%, signal=38%	164/5685/9688/3055/5721/4869/5684/23511/23165/5713/57122/5901/4927/6233/5698/5706/5720/23225/5704/5707/3105/7311/5710/5695/8907/5719/919/3932/5705/10762/5902/7316/5478/7175/4928/567/5701/5714/293/2534/5709/5879/6923/292/5718/11168/51606/5689/8905/5688/5696/9978/6500
GATAAGR_GATA_C	GATAAGR_GATA_C	66	-0.467903	-1.82839	0.000164226724534933	0.00726582105204716	0.00630551271941718	1213	tags=50%, list=26%, signal=37%	4781/1523/83706/1727/90550/4208/29072/4778/2870/2313/6867/91526/63891/23118/54893/139322/221264/10019/93035/5218/4286/2275/4641/2026/4775/226/80335/2623/51701/2039/6304/399687/6007
GSE26030_TH1_VS_TH17_RESTIMULATED_DAY5_POST_POLARIZATION_UP	GSE26030_TH1_VS_TH17_RESTIMULATED_DAY5_POST_POLARIZATION_UP	91	0.426540389553929	1.83794084536836	0.000165631370480863	0.00730401867081294	0.0063386618390079	1117	tags=42%, list=24%, signal=32%	5685/54504/11342/6741/10923/309/1520/10558/51316/54543/3613/51506/3956/80135/4708/11224/3684/6277/8668/9022/6210/2197/5695/6169/4722/5204/27335/689/6171/2014/25879/7431/4710/23480/83939/4716/4715/9051
GO_PLATELET_AGGREGATION	GO_PLATELET_AGGREGATION	41	-0.552336	-1.98437	0.000166441728526733	0.00731584587863108	0.00634892586956938	991	tags=41%, list=22%, signal=33%	3315/4352/5588/5341/5291/5578/18/2811/84959/5270/10398/375033/2623/2316/4627/2039/7094
JIANG_AGING_HYPOTHALAMUS_UP	JIANG_AGING_HYPOTHALAMUS_UP	35	0.562447731899785	2.03475346614194	0.000175781609044797	0.00770128906639771	0.00668342583945102	1100	tags=51%, list=24%, signal=39%	3074/5685/1520/3295/5052/6647/6643/6206/4074/509/5550/10632/5464/10327/708/93974/567/908
KIM_ALL_DISORDERS_OLIGODENDROCYTE_NUMBER_CORR_UP	KIM_ALL_DISORDERS_OLIGODENDROCYTE_NUMBER_CORR_UP	407	0.285258103273615	1.52317804351892	0.000181176997884377	0.00791198190761094	0.00686627184964637	1270	tags=38%, list=28%, signal=30%	9688/6817/84364/6775/16/3094/11047/6188/972/23344/6167/4736/309/1512/7086/5713/5901/5052/1537/3615/821/334/10463/1428/4691/1329/10963/6233/7203/6132/10399/3956/6205/7390/11151/6647/6176/5518/6232/142/6235/9524/10063/6223/5887/8565/6727/5214/4677/6152/7284/6637/11224/7381/1340/4048/1642/8666/6122/1891/5921/5660/6158/8881/9528/10961/533/2197/3030/6206/6050/1716/10694/6161/4722/65057/5204/27335/9552…
GSE18804_SPLEEN_MACROPHAGE_VS_COLON_TUMORAL_MACROPHAGE_UP	GSE18804_SPLEEN_MACROPHAGE_VS_COLON_TUMORAL_MACROPHAGE_UP	71	0.454027383651995	1.88540868626935	0.000182880225840713	0.00793797221160102	0.00688882706965757	1290	tags=51%, list=28%, signal=37%	313/581/8530/5721/51703/1521/25855/23092/91012/4125/6205/5720/10519/5538/50619/9138/3635/10162/4818/54440/5777/64175/9663/10616/64769/841/7351/1075/6678/9450/10483/11184/23406/3107/51635/1445
GO_PROTEIN_FOLDING	GO_PROTEIN_FOLDING	101	0.41041923824478	1.80329560816938	0.000182948670357783	0.00793797221160102	0.00688882706965757	1100	tags=43%, list=24%, signal=33%	10575/10808/2289/3301/972/821/7203/134218/9360/22926/7184/5887/9601/3312/51726/56886/10283/10961/6625/10694/3313/3998/2896/5204/3326/55768/64175/10294/7265/4802/10130/5478/10491/10726/54431/10728/3309/51234/567/2923/3320/9049/908
GSE15330_LYMPHOID_MULTIPOTENT_VS_MEGAKARYOCYTE_ERYTHROID_PROGENITOR_IKAROS_KO_DN	GSE15330_LYMPHOID_MULTIPOTENT_VS_MEGAKARYOCYTE_ERYTHROID_PROGENITOR_IKAROS_KO_DN	86	0.428322779442469	1.83340414864225	0.000191368349481075	0.00827668111505651	0.0071827695275876	794	tags=36%, list=17%, signal=30%	6280/3687/6279/5272/6281/3915/6275/79158/23075/10923/4542/307/6282/79180/3956/3398/301/22926/10063/3002/199/6277/1891/4637/960/4818/29887/805/967/9663/116496
GO_ATPASE_ACTIVITY_COUPLED_TO_TRANSMEMBRANE_MOVEMENT_OF_IONS_ROTATIONAL_MECHANISM	GO_ATPASE_ACTIVITY_COUPLED_TO_TRANSMEMBRANE_MOVEMENT_OF_IONS_ROTATIONAL_MECHANISM	24	0.626572497608101	2.02717318192064	0.000196122782239364	0.00842828287750946	0.00731433440299336	1530	tags=75%, list=33%, signal=50%	10312/517/515/528/533/506/509/498/10632/535/526/8992/514/9114/537/51606/529/10476
GSE43863_TH1_VS_LY6C_INT_CXCR5POS_EFFECTOR_CD4_TCELL_UP	GSE43863_TH1_VS_LY6C_INT_CXCR5POS_EFFECTOR_CD4_TCELL_UP	75	0.443585687054116	1.86316426544704	0.000196122782239364	0.00842828287750946	0.00731433440299336	1082	tags=39%, list=24%, signal=30%	5685/9688/3094/5982/7086/51065/3251/4361/51506/5931/1653/1615/10063/51144/5214/7284/50854/5707/317/55884/29074/788/56851/3033/10204/7431/4600/1062/8533
TAVOR_CEBPA_TARGETS_UP	TAVOR_CEBPA_TARGETS_UP	23	0.649786362939056	2.08640204588018	0.000198784745405224	0.00851555985554949	0.00739007616585837	451	tags=35%, list=10%, signal=32%	6280/5997/7940/2633/28526/3398/301/5788
GSE9509_10MIN_VS_30MIN_LPS_STIM_IL10_KO_MACROPHAGE_UP	GSE9509_10MIN_VS_30MIN_LPS_STIM_IL10_KO_MACROPHAGE_UP	113	0.397312194525407	1.7727760970126	0.000199490641090479	0.00851875541416115	0.00739284937418914	1397	tags=49%, list=30%, signal=35%	120425/3074/5859/3695/308/1984/4046/51699/5901/7305/821/3613/334/9709/100131187/4125/302/4860/51144/23225/51056/6277/90701/128346/2896/6202/9744/28972/4043/25939/5464/100128731/3033/7867/10577/2207/7127/1603/834/55967/27018/427/84079/10959/1155/23406/23063/746/5329/27131/11315/1933/8872/51816/5689
GSE24634_TEFF_VS_TCONV_DAY7_IN_CULTURE_DN	GSE24634_TEFF_VS_TCONV_DAY7_IN_CULTURE_DN	88	0.424752885732743	1.82772173680931	0.000206065473943938	0.00877175869211197	0.00761241373941992	933	tags=35%, list=20%, signal=29%	4332/11342/59342/5721/2217/6237/1520/7305/334/6556/10288/11314/51056/3684/199/2268/5660/10162/960/3108/3123/4043/967/5791/4688/6303/535/1153/2799/23216/10577
VDR_Q3	VDR_Q3	70	-0.463756	-1.85605	0.000209913419837289	0.00887953506985698	0.00770594553931641	531	tags=40%, list=12%, signal=36%	5571/10450/2313/30011/84458/11100/162/55103/60313/23054/5916/5087/5763/4900/23039/84898/64062/7716/51701/2957/51560/64319/8289/4150/6304/7040/2869/5365
GSE18281_SUBCAPSULAR_VS_CENTRAL_CORTICAL_REGION_OF_THYMUS_DN	GSE18281_SUBCAPSULAR_VS_CENTRAL_CORTICAL_REGION_OF_THYMUS_DN	83	0.421623059899065	1.78637774330591	0.000209882295971066	0.00887953506985698	0.00770594553931641	826	tags=30%, list=18%, signal=25%	6280/6279/64332/313/3055/87178/9111/6773/2353/55332/10963/6772/5698/3934/4860/58191/2268/7076/7378/6402/6890/29887/1536/3959/7323
REACTOME_ASSEMBLY_OF_THE_PRE_REPLICATIVE_COMPLEX	REACTOME_ASSEMBLY_OF_THE_PRE_REPLICATIVE_COMPLEX	48	0.510223799447217	1.95427342409304	0.000214570214459646	0.00901997032373354	0.00782781976016909	836	tags=42%, list=18%, signal=34%	5685/23595/5721/4172/1869/5684/5713/6233/5698/5706/5720/5704/5707/7311/5710/5695/5719/4175/5705/7316
STARK_PREFRONTAL_CORTEX_22Q11_DELETION_UP	STARK_PREFRONTAL_CORTEX_22Q11_DELETION_UP	80	-0.439939	-1.80098	0.000214229396693756	0.00901997032373354	0.00782781976016909	832	tags=35%, list=18%, signal=29%	84909/10672/23077/30845/6601/1108/9877/283209/5295/9926/157/5087/3480/50488/8036/132864/6714/145567/23052/23518/10154/65125/10396/9887/50807/80727/4627/5795
GO_HOMOTYPIC_CELL_CELL_ADHESION	GO_HOMOTYPIC_CELL_CELL_ADHESION	44	-0.525136	-1.91494	0.00021774102096919	0.00904060719064077	0.00784572909565098	991	tags=41%, list=22%, signal=32%	3315/4352/5588/5341/5291/5578/18/2811/84959/5270/10398/375033/2623/2316/4627/2039/7094/288
REACTOME_SWITCHING_OF_ORIGINS_TO_A_POST_REPLICATIVE_STATE	REACTOME_SWITCHING_OF_ORIGINS_TO_A_POST_REPLICATIVE_STATE	57	0.48175723283543	1.90750821501297	0.000216967622221012	0.00904060719064077	0.00784572909565098	836	tags=39%, list=18%, signal=32%	5685/23595/7321/5721/4172/5684/5713/6233/5698/5706/5720/5704/5707/7311/8881/5710/5695/5719/51529/4175/5705/7316
TITF1_Q3	TITF1_Q3	72	-0.458268	-1.84578	0.00021725318355916	0.00904060719064077	0.00784572909565098	1031	tags=39%, list=22%, signal=31%	5571/10300/11343/137492/63935/27075/9209/51312/6733/7029/55119/29896/4601/60313/128553/3720/3087/55683/11282/284/8925/5090/80315/5829/4150/64601/6304/26523
GSE5960_TH1_VS_ANERGIC_TH1_UP	GSE5960_TH1_VS_ANERGIC_TH1_UP	81	0.428320250387319	1.8113053210765	0.000216872469979599	0.00904060719064077	0.00784572909565098	1120	tags=47%, list=24%, signal=36%	5917/5859/55320/6494/6136/51138/10923/6141/26156/10312/3178/4123/6282/7203/3921/1196/22872/5720/6637/5538/5536/51253/9045/10146/6202/6605/4683/3932/498/220988/3669/2634/10577/3930/10422/55967/2058/11316
GO_REGULATION_OF_PLATELET_DERIVED_GROWTH_FACTOR_RECEPTOR_SIGNALING_PATHWAY	GO_REGULATION_OF_PLATELET_DERIVED_GROWTH_FACTOR_RECEPTOR_SIGNALING_PATHWAY	10	-0.788985	-1.96627	0.000219752508565391	0.00904067180055299	0.00784578516620658	469	tags=50%, list=10%, signal=45%	5739/6714/867/5782/5795
GSE2585_THYMIC_MACROPHAGE_VS_MTEC_UP	GSE2585_THYMIC_MACROPHAGE_VS_MTEC_UP	80	0.427127084490045	1.80751763119288	0.000218826017272155	0.00904067180055299	0.00784578516620658	1123	tags=44%, list=24%, signal=34%	6775/7940/6275/6136/1520/10347/2015/10445/3613/334/3059/64419/5720/23225/8379/50619/54998/10467/4637/8631/5204/64777/6709/788/3932/274/9551/10327/535/2053/7431/6134/9380/915/822
MORF_DAP3	MORF_DAP3	164	0.357053349435273	1.68702995813115	0.000219348684585075	0.00904067180055299	0.00784578516620658	1476	tags=46%, list=32%, signal=32%	3550/84364/51493/3735/5018/23511/10902/5901/11331/1537/821/10463/4691/1329/30968/7203/5518/55854/6727/7284/3312/7381/1340/1642/8668/7520/10480/9789/1716/5695/4722/64844/27335/6746/3326/1650/805/23549/9551/1327/47/9158/27095/7341/10952/5230/6628/7388/2058/5714/7818/22826/6389/1431/829/25814/1155/10899/3329/9184/292/23020/11315/8655/7555/27230/4841/5689/3608/4723/3182/10574/4190/1350/56910
GSE46606_IRF4HIGH_VS_IRF4MID_CD40L_IL2_IL5_DAY3_STIMULATED_BCELL_UP	GSE46606_IRF4HIGH_VS_IRF4MID_CD40L_IL2_IL5_DAY3_STIMULATED_BCELL_UP	97	0.408696206695043	1.77343256407422	0.000221143481423399	0.00907024358154209	0.0078714485069119	977	tags=36%, list=21%, signal=29%	11137/9938/37/5134/3695/26354/23521/10199/54543/118424/517/6147/10399/27250/9524/7110/54776/81037/5538/4637/3108/23062/64777/286257/55692/6193/6155/5791/51629/90121/158/3033/3945/5119/51455
YCATTAA_UNKNOWN	YCATTAA_UNKNOWN	112	-0.394387	-1.7187	0.000231461479554086	0.00946467031849343	0.00821374468912027	803	tags=33%, list=17%, signal=28%	5869/57179/2313/10659/51366/5977/27314/6532/8997/90/1806/1112/6777/2776/6873/5739/5218/84187/84669/10114/6252/4286/65125/23243/11154/94121/8821/5589/7145/57699/55852/9969/54540/6304/11065/84239/127795
GSE17301_CTRL_VS_48H_ACD3_ACD28_IFNA2_STIM_CD8_TCELL_UP	GSE17301_CTRL_VS_48H_ACD3_ACD28_IFNA2_STIM_CD8_TCELL_UP	88	0.42302411806997	1.82028280857297	0.000241799002597383	0.00982781849713582	0.00852889633448285	1022	tags=40%, list=22%, signal=32%	28959/132/1843/9688/6281/129285/5998/5199/7045/10963/83937/51144/10519/51726/199/7462/5306/3313/54973/9328/2091/5695/29887/6687/51389/79792/5705/54662/8880/100128731/5880/2885/397/8662/51234
MORF_RAD23A	MORF_RAD23A	272	0.303026740348622	1.53920236623701	0.000241776485671037	0.00982781849713582	0.00852889633448285	1581	tags=49%, list=34%, signal=34%	6741/4172/4720/51493/10989/6897/3735/23511/23165/54732/11260/26156/5901/11331/1537/8439/821/4691/51020/10985/9360/1653/6647/5518/1615/8667/8565/4677/7284/5538/22934/8668/7520/8881/10961/5886/3030/2617/1716/3313/2091/5695/4722/27335/9632/1650/10992/7265/6599/4175/5550/2547/3015/220988/10130/47/6731/3033/9158/27095/5501/9375/7341/10726/3646/10728/10422/8662/9785/7384/23644/7419/10598/7388/9689/2058…
HESS_TARGETS_OF_HOXA9_AND_MEIS1_DN	HESS_TARGETS_OF_HOXA9_AND_MEIS1_DN	33	0.570374887118238	2.0200508685923	0.000249837835140992	0.0101240593014791	0.0087859836129083	761	tags=58%, list=17%, signal=48%	1843/3055/64231/4046/1520/2353/4069/307/7045/6556/3934/3398/301/2268/5660/7378/1462/1536/25939
GO_PROTON_TRANSPORTING_TWO_SECTOR_ATPASE_COMPLEX	GO_PROTON_TRANSPORTING_TWO_SECTOR_ATPASE_COMPLEX	30	0.583682985836007	2.01408177813994	0.000257153175320146	0.0103582834261792	0.00898925082619519	1530	tags=73%, list=33%, signal=49%	10312/517/515/528/533/506/509/498/10632/9551/521/535/526/8992/514/9114/537/522/51606/529/9550/10476
GO_ACTIN_FILAMENT_BUNDLE	GO_ACTIN_FILAMENT_BUNDLE	29	-0.580475	-1.92435	0.000256805892099344	0.0103582834261792	0.00898925082619519	479	tags=38%, list=10%, signal=34%	7429/7791/10398/2275/5829/22885/81/29109/3983/4627/359845
LEE_LIVER_CANCER_ACOX1_UP	LEE_LIVER_CANCER_ACOX1_UP	25	0.611842861461165	2.01388088647717	0.000260401425955768	0.0104579072674022	0.00907570759322658	932	tags=64%, list=20%, signal=51%	5997/972/308/6136/2114/123/25873/3934/302/3485/10417/967/3959/116496/6574/25797
MORF_PPP2CA	MORF_PPP2CA	109	0.391838087689728	1.73071471935983	0.000263842466715187	0.0105646594832485	0.00916835059255492	1570	tags=50%, list=34%, signal=34%	3550/5685/11137/84364/6741/51493/3735/23511/10902/821/4691/6233/27336/4666/55854/3312/10480/5695/64844/805/23214/27095/5894/10952/5230/9785/6651/23515/9689/22826/1176/9698/2107/1431/829/3184/10921/292/23020/7555/4841/8678/7307/5689/3608/8943/3182/4190/1350/56910/3066/2665/3190/10576/9908
LUI_TARGETS_OF_PAX8_PPARG_FUSION	LUI_TARGETS_OF_PAX8_PPARG_FUSION	29	0.579418978475478	1.98936855670297	0.000269070417415949	0.0107421189722213	0.00932235563298795	1121	tags=66%, list=24%, signal=50%	3301/3094/51614/6141/5901/6144/6187/3312/8666/6206/2091/27335/6142/3326/6193/498/6428/567/9516
CAIRO_LIVER_DEVELOPMENT_DN	CAIRO_LIVER_DEVELOPMENT_DN	62	0.472215797077459	1.89367617444591	0.00027146587919787	0.0107424063750618	0.0093226050503976	855	tags=44%, list=19%, signal=36%	6280/6279/241/1512/10347/2015/4069/5199/51316/10463/3936/1540/5265/58472/3934/301/9056/1891/5660/7263/55768/1536/9663/4057/3669/3029/55661
KEGG_PARKINSONS_DISEASE	KEGG_PARKINSONS_DISEASE	77	0.437076463001671	1.83651276302556	0.000270882081608197	0.0107424063750618	0.0093226050503976	1461	tags=51%, list=32%, signal=35%	4720/1537/118424/1329/517/4708/515/7381/1340/4713/7385/4722/317/506/509/498/1327/4705/4710/9377/7384/7419/514/7388/4716/4715/6389/293/4694/522/292/1345/4696/11315/4725/4700/1347/4723/1350
GSE18281_MEDULLARY_THYMOCYTE_VS_WHOLE_MEDULLA_THYMUS_DN	GSE18281_MEDULLARY_THYMOCYTE_VS_WHOLE_MEDULLA_THYMUS_DN	75	0.435098675891648	1.82751682149235	0.000269957178258871	0.0107424063750618	0.0093226050503976	1119	tags=48%, list=24%, signal=37%	57020/10575/26509/79974/5917/5394/9111/25983/6773/10528/10288/134218/10581/22872/23450/55671/55012/10056/2926/6605/55749/3959/441951/6303/5464/9793/6731/22/10616/91351/51602/3428/5127/7818/257019/58517
MODULE_345	MODULE_345	47	0.50871514184655	1.94583408567244	0.0002747350577826	0.0108129596506584	0.00938383344750298	773	tags=43%, list=17%, signal=36%	7404/10578/10410/972/2633/684/3122/6772/3575/931/3507/84329/3105/974/3108/6402/6890/114769/2946/3959
VERHAAK_AML_WITH_NPM1_MUTATED_UP	VERHAAK_AML_WITH_NPM1_MUTATED_UP	68	0.451714822197496	1.85821117338976	0.000275623999885802	0.0108129596506584	0.00938383344750298	1009	tags=44%, list=22%, signal=35%	28959/54504/653361/3055/59342/2114/2015/3101/10312/10288/8875/2219/5265/847/6277/2268/2212/1462/29887/4791/10135/3959/1890/29992/6303/2799/6916/7127/5321/834
GO_MITOCHONDRIAL_MATRIX	GO_MITOCHONDRIAL_MATRIX	145	0.358196947766817	1.65860541824427	0.00027645405954329	0.0108129596506584	0.00938383344750298	892	tags=31%, list=19%, signal=26%	84532/1738/37/5859/4720/10531/54148/6188/212/3735/5018/5428/23597/6647/7284/1666/515/284486/10295/51253/373156/25824/2926/7385/3030/2617/1716/7263/3313/4722/506/4942/29074/84971/6059/22907/3155/509/498/2235/10797/3029/2746/4705/3033
GO_DNA_BINDING_TRANSCRIPTION_FACTOR_ACTIVITY	GO_DNA_BINDING_TRANSCRIPTION_FACTOR_ACTIVITY	251	-0.323289	-1.57091	0.000276443163116297	0.0108129596506584	0.00938383344750298	1151	tags=37%, list=25%, signal=30%	6776/6774/2033/4208/9611/195828/7750/8328/4772/6670/4778/4152/546/80714/2908/10320/2313/2004/6932/3344/5977/84458/7342/3516/5966/10725/57492/65056/84333/1810/51351/5341/11108/9209/7029/6601/29855/6883/22877/4211/3661/7707/1112/4086/54815/57169/6777/64710/1385/9877/4601/60313/79894/1998/5612/5916/128553/5087/3720/9221/1786/5359/3087/4084/4297/54542/4799/205717/6721/376940/4286/84159/5090/8548/9612…
GO_CYTOKINE_MEDIATED_SIGNALING_PATHWAY	GO_CYTOKINE_MEDIATED_SIGNALING_PATHWAY	291	0.300555335831129	1.53653798826043	0.000277512656734043	0.0108229936126277	0.00939254124175913	962	tags=31%, list=21%, signal=26%	3687/5685/759/3055/583/6775/5721/1441/10410/972/5293/9111/3735/5684/4790/6773/2633/684/2353/5713/3122/821/6233/6772/3936/10399/1540/3575/5698/27250/3934/6647/302/301/10581/7184/3660/5706/55854/5720/3312/5788/10519/3684/5704/5770/6175/5306/5707/2950/3105/7311/3635/4215/3561/7076/960/5710/3587/3313/3123/5695/114769/7297/5719/5451/5777/3326/6672/3689/6059/25939/5197/5705/7316/3455/3669/79155/10616/2…
FLECHNER_BIOPSY_KIDNEY_TRANSPLANT_REJECTED_VS_OK_UP	FLECHNER_BIOPSY_KIDNEY_TRANSPLANT_REJECTED_VS_OK_UP	57	0.47764086465946	1.89120953680638	0.000281886722325607	0.0109304006639705	0.0094857525283496	938	tags=51%, list=20%, signal=41%	6279/313/11040/7940/6275/7305/3059/6772/3936/2219/3934/11151/9535/5788/199/3635/3587/3689/3932/963/1890/4057/5610/7316/5937/3669/5880/2634/2207
GOLDRATH_ANTIGEN_RESPONSE	GOLDRATH_ANTIGEN_RESPONSE	146	0.359857622186939	1.66960307530176	0.000281719693453648	0.0109304006639705	0.0094857525283496	1182	tags=40%, list=26%, signal=30%	1843/3687/759/59342/5272/6281/4172/10410/972/212/55320/3958/1622/2015/3148/7305/4542/307/6282/931/79180/3956/3398/302/301/3820/3002/7462/6277/5557/79887/1891/960/6050/4074/29887/29074/55754/51744/3015/2745/10797/3676/2014/8766/10402/7295/834/93974/3151/1495/9516/822/962/5935/8411/2534/3001
GO_MITOCHONDRIAL_ENVELOPE	GO_MITOCHONDRIAL_ENVELOPE	266	0.304891531153816	1.54331552361106	0.000287112529308814	0.0110694184871233	0.00960639665732499	1349	tags=40%, list=29%, signal=30%	26235/87178/581/37/51703/4720/10989/54148/6188/212/5018/3958/23788/11331/29928/1537/54539/54543/1329/6233/517/30968/56997/58472/6647/301/54927/10063/27069/54968/847/4708/515/7381/1340/54998/2268/51253/7311/100130097/4713/7385/3030/4722/27166/23787/506/29074/25813/788/6687/509/498/51629/10632/9551/521/2235/7316/1327/4705/55139/22/5501/841/7351/5894/4710/6048/9377/4600/5321/51024/7384/7419/9512/137…
REACTOME_CELLULAR_RESPONSES_TO_EXTERNAL_STIMULI	REACTOME_CELLULAR_RESPONSES_TO_EXTERNAL_STIMULI	252	0.307094802384482	1.53742792884974	0.00028647601165399	0.0110694184871233	0.00960639665732499	1043	tags=31%, list=23%, signal=26%	5685/6195/9688/653361/3308/10808/2289/7321/3301/8550/5721/1869/5684/4790/23511/23165/10533/2353/5713/57122/2114/4927/5052/1915/4361/54543/10963/6233/5931/5698/6647/5706/64419/5720/847/9776/23225/3312/5704/6416/5707/2950/7311/8881/25824/5710/3313/5695/65057/7322/5719/3326/51529/29074/4683/1536/84971/10294/1535/4688/5705/26100/3015/10762/7323/9973/7316/7867/6197/5565/9821/10728/7295/64422/3309/7175…
GSE21033_1H_VS_24H_POLYIC_STIM_DC_DN	GSE21033_1H_VS_24H_POLYIC_STIM_DC_DN	75	0.433746811914053	1.82183867468034	0.000293846595800319	0.0112646760333225	0.0097758474230818	1050	tags=41%, list=23%, signal=32%	3074/6195/9938/64231/6281/5721/5982/6136/11260/64005/3936/3575/5698/8667/9524/64744/2950/963/1936/6160/3033/2634/51246/483/10577/26034/3646/8673/6138/6134/567
GSE22886_NEUTROPHIL_VS_DC_DN	GSE22886_NEUTROPHIL_VS_DC_DN	135	0.367891937579837	1.69009168166183	0.000293431715498772	0.0112646760333225	0.0097758474230818	1223	tags=40%, list=27%, signal=30%	29889/10575/5684/308/23788/3122/5901/5052/1537/821/10963/51506/27101/5931/4125/54927/5214/22872/7284/6643/57003/5707/2950/3108/6050/10694/3313/7494/4074/506/11124/6605/56672/55858/498/2547/10797/57130/56984/22/4710/10988/7295/6428/6634/6432/7419/7388/5701/1495/23019/64960/25814/81853
GO_DEFENSE_RESPONSE_TO_BACTERIUM	GO_DEFENSE_RESPONSE_TO_BACTERIUM	61	0.466495968579525	1.86559893331502	0.00029888037046071	0.0114173627747358	0.00990835387805386	800	tags=38%, list=17%, signal=32%	6280/10578/6279/6283/3493/28526/4069/3148/5199/306/51316/6556/3934/6223/28638/7110/3507/10417/2268/2896/1535/79792/4057
GSE21546_WT_VS_SAP1A_KO_DP_THYMOCYTES_UP	GSE21546_WT_VS_SAP1A_KO_DP_THYMOCYTES_UP	81	0.42005508479348	1.7763531132223	0.000299521744646248	0.0114173627747358	0.00990835387805386	1065	tags=48%, list=23%, signal=38%	29889/87178/11342/3301/5721/10410/9111/51667/6773/2633/684/64761/6772/1540/5698/10581/3660/5720/51056/10241/6890/7322/5209/25939/23549/3959/5610/6303/4012/56984/56829/10616/91351/4600/834/55601/567/3431/3428
ACACTAC_MIR1423P	ACACTAC_MIR1423P	59	-0.476168	-1.83805	0.000301891761566184	0.0114752885368284	0.00995862371363615	791	tags=42%, list=17%, signal=36%	254065/488/259230/9475/23118/2783/2182/5863/2776/8500/5916/132864/4296/4297/9341/57551/84159/7403/23294/23142/23049/4299/2957/8850/288
GSE10325_CD4_TCELL_VS_MYELOID_DN	GSE10325_CD4_TCELL_VS_MYELOID_DN	90	0.407931757628367	1.75137254935099	0.000303740107673461	0.0115131152049036	0.00999145091031123	885	tags=31%, list=19%, signal=26%	3074/3687/5997/3055/8291/59342/50862/1512/307/334/6556/79641/4947/64419/3684/9056/4048/7462/2268/2212/3108/55704/3123/29887/1536/6303/535/81553
GSE22886_NAIVE_VS_IGG_IGA_MEMORY_BCELL_DN	GSE22886_NAIVE_VS_IGG_IGA_MEMORY_BCELL_DN	111	0.390948853977179	1.73301722589049	0.000313656478663262	0.0118556877397257	0.0102887463515518	1123	tags=35%, list=24%, signal=27%	27044/9938/4332/6281/5917/3493/3695/6275/308/10227/10923/1512/4542/5698/3956/302/6176/3312/6157/3684/7381/6277/373156/4713/2617/6050/7494/919/116496/274/498/5464/3945/7431/10952/7388/54997/1176/822
GSE9650_GP33_VS_GP276_LCMV_SPECIFIC_EXHAUSTED_CD8_TCELL_DN	GSE9650_GP33_VS_GP276_LCMV_SPECIFIC_EXHAUSTED_CD8_TCELL_DN	106	0.39132056262493	1.73908108669872	0.000314807800275752	0.0118659677567626	0.0102976676802933	1185	tags=41%, list=26%, signal=31%	1843/64332/10575/87178/11342/5358/308/26207/10558/29928/1537/10463/3059/22926/27069/3587/3998/8907/5719/55884/5884/494115/51759/788/6059/92400/10228/2547/6642/6303/5464/1153/116254/3033/10204/9375/261726/7419/5356/10209/6389/9589/3043
IRITANI_MAD1_TARGETS_DN	IRITANI_MAD1_TARGETS_DN	22	0.649341737637807	2.05562508459117	0.000321161693096332	0.0120382107962275	0.0104471457184114	1035	tags=73%, list=23%, signal=57%	9086/5917/6136/4736/6141/5887/3843/3313/2091/23062/84326/4175/6137/5464/708/7384
DER_IFN_BETA_RESPONSE_UP	DER_IFN_BETA_RESPONSE_UP	73	0.434381798814754	1.80763624775129	0.000320377428070551	0.0120382107962275	0.0104471457184114	1134	tags=45%, list=25%, signal=35%	9111/5431/2633/684/2114/4131/6772/5698/1653/142/3660/5720/5536/3105/533/6890/8763/2547/5610/8880/8826/3033/10521/841/6427/4600/143/567/3431/3428/2058/8566/5781
GO_MATURATION_OF_SSU_RRNA_FROM_TRICISTRONIC_RRNA_TRANSCRIPT_SSU_RRNA_5_8S_RRNA_LSU_RRNA_	GO_MATURATION_OF_SSU_RRNA_FROM_TRICISTRONIC_RRNA_TRANSCRIPT_SSU_RRNA_5_8S_RRNA_LSU_RRNA_	14	0.734629211690305	2.0598545441768	0.000324548952596506	0.0120979656528653	0.0104990029009483	980	tags=86%, list=21%, signal=68%	25983/6208/55813/3921/6223/6227/6202/9277/90121/6217/25879/65095
LI_WILMS_TUMOR_VS_FETAL_KIDNEY_2_DN	LI_WILMS_TUMOR_VS_FETAL_KIDNEY_2_DN	10	-0.776256	-1.93455	0.000323896480537457	0.0120979656528653	0.0104990029009483	474	tags=60%, list=10%, signal=54%	5916/3480/284/7057/214/3673
GSE2405_0H_VS_12H_A_PHAGOCYTOPHILUM_STIM_NEUTROPHIL_DN	GSE2405_0H_VS_12H_A_PHAGOCYTOPHILUM_STIM_NEUTROPHIL_DN	42	-0.530441	-1.91943	0.000332718746008985	0.0123410253088022	0.0107099378718358	745	tags=43%, list=16%, signal=36%	7029/55103/8654/56890/55363/343099/9332/10269/54914/728621/27136/7465/18/23294/10644/55746/145508/6240
GSE33292_DN3_THYMOCYTE_VS_TCF1_KO_TCELL_LYMPHOMA_UP	GSE33292_DN3_THYMOCYTE_VS_TCF1_KO_TCELL_LYMPHOMA_UP	90	0.406263461404324	1.74421005671262	0.000332898563243219	0.0123410253088022	0.0107099378718358	1034	tags=38%, list=23%, signal=30%	9087/6907/9938/29889/11322/241/23075/10199/307/51020/931/7390/9056/9894/960/6050/353/6402/23062/64777/4942/1536/3689/6059/23549/3932/10225/5184/708/80342/7295/26191/6678/3384
GNF2_LYN	GNF2_LYN	25	0.605886134740602	1.9942743194252	0.000336847649747531	0.0124435509897062	0.0107989129484825	803	tags=52%, list=17%, signal=43%	8635/3122/6643/4048/7462/10961/3108/10094/3123/6402/5777/1535/10695
MORF_CSNK2B	MORF_CSNK2B	231	0.315985701710391	1.57499518555844	0.000337508497275268	0.0124435509897062	0.0107989129484825	1581	tags=48%, list=34%, signal=33%	5917/4720/3735/5982/54732/5901/11331/1537/821/1329/7203/51020/1653/6647/5518/1615/9524/5887/4677/7284/6637/7381/1340/8668/11079/10961/5886/7385/3030/1716/3313/2091/5695/4722/27335/9632/1650/10992/498/2547/3015/9551/220988/1327/47/9158/27095/7341/708/10728/9377/8662/6428/7384/3320/7388/9689/5714/7818/1176/11316/5781/3065/6389/5499/6520/3276/1431/2787/5879/25814/2720/537/522/10899/3329/9184/2521/56…
GO_RIBOSOMAL_LARGE_SUBUNIT_BIOGENESIS	GO_RIBOSOMAL_LARGE_SUBUNIT_BIOGENESIS	31	0.583411291532377	2.01718500975132	0.000343796899892513	0.012538365857161	0.0108811963337246	755	tags=58%, list=16%, signal=49%	6130/4869/29997/6136/4736/26156/6147/51187/6128/6152/11224/6175/9045/6122/6169/14/6125/22907
MODULE_91	MODULE_91	30	0.577157865734929	1.99156591625143	0.000342082412444643	0.012538365857161	0.0108811963337246	826	tags=50%, list=18%, signal=41%	5685/5721/5684/5713/5706/5720/5704/5707/5710/5695/7322/5719/5705/3015/7323
GSE34205_HEALTHY_VS_RSV_INF_INFANT_PBMC_UP	GSE34205_HEALTHY_VS_RSV_INF_INFANT_PBMC_UP	86	0.417050154202814	1.78515250555342	0.000341625551051087	0.012538365857161	0.0108811963337246	785	tags=38%, list=17%, signal=32%	51231/10578/5859/3695/6188/29997/6222/6141/6143/6144/27336/6132/10399/2734/4666/170622/3820/7284/11224/7381/283989/10417/6122/7311/9022/64333/6625/2091/6234/6155/51386/51744/65264
MORF_CCNI	MORF_CCNI	81	0.416140998095233	1.75980099816989	0.000343353291051668	0.012538365857161	0.0108811963337246	1269	tags=46%, list=28%, signal=34%	6181/4869/3094/4736/6141/26156/3178/6144/6233/10399/4666/8667/6194/6727/6152/9045/10961/2197/6206/10094/689/1650/6125/498/9555/7351/6427/6129/3646/10250/3065/8665/8664/387/3184/10899/10921
GO_ATP_SYNTHESIS_COUPLED_ELECTRON_TRANSPORT	GO_ATP_SYNTHESIS_COUPLED_ELECTRON_TRANSPORT	50	0.507366291685088	1.9712678788946	0.000344951028062627	0.0125465476352482	0.0108882967433586	1461	tags=58%, list=32%, signal=40%	1738/4720/1537/54539/1329/4708/7381/1340/4713/7385/4722/1327/4705/4710/9377/7384/55967/7388/4716/4715/6389/4694/1345/4696/11315/4725/4700/4723/1350
DIAZ_CHRONIC_MEYLOGENOUS_LEUKEMIA_DN	DIAZ_CHRONIC_MEYLOGENOUS_LEUKEMIA_DN	56	0.476286978020324	1.87493888925592	0.000347477808884938	0.0126044772932617	0.0109385699599461	848	tags=45%, list=18%, signal=37%	6280/6279/4332/64231/26509/8530/29997/308/1915/7045/6147/3575/6205/6176/4818/6206/3587/6209/6161/6402/6142/6171/5791/963/3669
GO_EXOCYTOSIS	GO_EXOCYTOSIS	428	0.273922405393878	1.46298040471614	0.000348942832512879	0.0126236852062434	0.0109552392033464	938	tags=29%, list=20%, signal=25%	6280/3074/3687/164/6279/57020/178/3055/4332/84958/6283/11322/8635/1521/5293/4790/308/3958/23256/1512/1520/684/56954/10533/5713/3101/55832/10312/4069/7305/5199/306/1915/51316/3615/334/64005/6556/10288/6282/2219/11314/4125/5265/8895/3934/11151/9535/6647/302/301/4860/3163/6727/84329/847/3312/5788/3684/4048/7462/28964/5707/2950/2268/5978/7520/5660/6793/94103/2212/64333/8723/7076/960/51571/353/10694/2…
GO_PLATELET_ACTIVATION	GO_PLATELET_ACTIVATION	89	-0.4262	-1.77658	0.000350981391379241	0.0126514239052249	0.0109793117366492	1233	tags=40%, list=27%, signal=30%	2782/8525/5583/83706/5336/6403/409/3315/4352/7006/5588/5579/5341/10672/5291/5578/2776/5295/7225/5359/6714/18/2811/10451/84959/5270/1608/10398/5290/375033/2623/2316/3709/4627/2039/7094
GSE34205_HEALTHY_VS_FLU_INF_INFANT_PBMC_UP	GSE34205_HEALTHY_VS_FLU_INF_INFANT_PBMC_UP	102	0.393856124601035	1.7360198298937	0.000351584701679216	0.0126514239052249	0.0109793117366492	792	tags=38%, list=17%, signal=32%	5859/6130/6181/6188/29997/23344/6222/51614/6141/6143/6144/6132/6208/10399/4666/170622/6176/6189/3820/7284/11224/7311/8409/64333/960/3030/6206/1939/6161/2091/6169/10972/6193/6155/51386/6125/6137/1936/6160
WONG_MITOCHONDRIA_GENE_MODULE	WONG_MITOCHONDRIA_GENE_MODULE	109	0.386599010972644	1.70757417362173	0.000356056729233946	0.0127782699581991	0.0110893928127874	1461	tags=51%, list=32%, signal=36%	1738/4720/3735/1537/54543/1329/517/10063/7284/1666/4708/515/7381/528/1340/25824/4722/506/29074/509/51629/10632/9551/521/10797/1327/2746/4705/9158/483/4710/9377/475/23480/7419/514/55967/4716/4715/7818/1854/64960/28977/4694/537/522/1345/4696/4725/706/4700/1347/4723/4552/529/1350
GO_FICOLIN_1_RICH_GRANULE	GO_FICOLIN_1_RICH_GRANULE	91	0.417138060785968	1.79742668889589	0.000357197311603386	0.012785200325666	0.0110954072081186	1254	tags=45%, list=27%, signal=33%	178/4332/1512/1520/10533/5713/3101/55832/1915/3615/2219/5265/9535/4860/6727/847/3312/4048/2950/10694/5695/317/5719/3326/2990/79792/2547/327/47/2799/25797/5478/3320/5701/427/3043/5709/2720/26578/23406/1432
VALK_AML_CLUSTER_8	VALK_AML_CLUSTER_8	14	-0.721718	-1.99703	0.000367852064972489	0.0131231267892574	0.0113886706396206	785	tags=64%, list=17%, signal=53%	23365/10826/66008/8476/4601/5087/286/80344/7145
GO_ENVELOPE	GO_ENVELOPE	441	0.268995561444277	1.43902748294141	0.000368583448431047	0.0131231267892574	0.0113886706396206	1114	tags=31%, list=24%, signal=26%	28959/26235/10482/9688/26092/87178/11342/581/26509/37/11322/241/51703/4720/51493/10989/54148/6188/212/5018/3958/84950/23511/1984/23788/23165/11260/57122/5901/11331/29928/4927/307/1537/23224/54539/54543/1329/6233/91012/517/30968/27101/56997/58472/6647/301/142/22926/79641/54927/10063/27069/3843/54968/847/23225/4708/515/7381/8379/1340/6277/54998/2268/51253/7311/100130097/4713/7385/3030/4722/27166/55…
DELYS_THYROID_CANCER_UP	DELYS_THYROID_CANCER_UP	130	0.368234711102183	1.67698526139265	0.000369640402617918	0.0131261252445426	0.0113912727953583	1012	tags=40%, list=22%, signal=32%	132/4332/64231/6281/11322/241/3695/7940/6275/3958/6237/1512/1520/5998/123/334/6282/6772/10261/3956/5265/3934/302/301/4860/5887/11275/2212/7076/960/7378/1462/3587/10158/26999/1535/5791/4688/7319/6642/25963/2014/2634/526/483/7867/25797/10577/7351/397/1075/8673
REACTOME_ROS_AND_RNS_PRODUCTION_IN_PHAGOCYTES	REACTOME_ROS_AND_RNS_PRODUCTION_IN_PHAGOCYTES	21	0.656350569751392	2.05574174234002	0.000374332320933353	0.0132146385570049	0.0114680874889175	1090	tags=67%, list=24%, signal=51%	653361/10312/6556/84329/528/533/1536/1535/4688/535/5880/526/8992/9114
GO_SPECIFIC_GRANULE_LUMEN	GO_SPECIFIC_GRANULE_LUMEN	25	0.603303445392748	1.98577339698094	0.000375070888345404	0.0132146385570049	0.0114680874889175	1093	tags=56%, list=24%, signal=43%	4790/56954/4069/5199/3934/5777/6709/80184/79792/4057/30/25797/567/8566
GSE26030_TH1_VS_TH17_DAY5_POST_POLARIZATION_UP	GSE26030_TH1_VS_TH17_DAY5_POST_POLARIZATION_UP	66	0.455386420898853	1.87485079578551	0.000374282924294258	0.0132146385570049	0.0114680874889175	1089	tags=47%, list=24%, signal=36%	3055/84958/54148/10410/9111/6773/684/56954/54888/170463/51316/64761/6772/55813/3163/27069/51056/5209/10135/25939/3959/5610/3669/5464/1616/2634/10402/4600/3309/55601/2058
GO_NCRNA_EXPORT_FROM_NUCLEUS	GO_NCRNA_EXPORT_FROM_NUCLEUS	21	0.655994536512816	2.05462661816106	0.000383749363603444	0.0134576417346794	0.011678973446156	441	tags=52%, list=10%, signal=48%	9688/6741/4869/23511/23165/11260/57122/5901/4927/3921/23225
GSE3039_NKT_CELL_VS_ALPHAALPHA_CD8_TCELL_DN	GSE3039_NKT_CELL_VS_ALPHAALPHA_CD8_TCELL_DN	73	0.431435394422213	1.79537508166417	0.000383962655094972	0.0134576417346794	0.011678973446156	1270	tags=52%, list=28%, signal=38%	313/3055/8530/6775/1521/6773/137835/6772/79180/4860/3507/3002/5788/5536/974/3561/5886/4818/81622/6890/8631/26227/919/3932/10797/3676/81553/2634/917/3384/915/2534/3001/79157/1155/522/3107/56650
CACTGCC_MIR34A_MIR34C_MIR449	CACTGCC_MIR34A_MIR34C_MIR449	83	-0.42199	-1.74379	0.000395702616336959	0.0138331893908055	0.012004885756064	1276	tags=47%, list=28%, signal=35%	5054/23173/79718/29927/8525/56681/27109/2870/392/4943/51538/10659/7342/23002/5525/23112/5351/55529/7029/51107/55103/1130/54847/10444/2530/2182/57153/8500/5916/4130/11176/55690/84695/226/1871/214/11273/8502/6304
GSE23502_WT_VS_HDC_KO_MYELOID_DERIVED_SUPPRESSOR_CELL_COLON_TUMOR_UP	GSE23502_WT_VS_HDC_KO_MYELOID_DERIVED_SUPPRESSOR_CELL_COLON_TUMOR_UP	72	0.448989926471888	1.86855563087015	0.000403527372997838	0.0140340164207032	0.0121791698985376	1016	tags=39%, list=22%, signal=31%	28959/6280/132/1843/6279/5997/1441/10410/2015/3148/123/5199/6556/134218/10261/3575/10581/2212/9097/26227/22920/4175/29992/9871/2634/7127/7295/55840
GO_ACTIVATION_OF_INNATE_IMMUNE_RESPONSE	GO_ACTIVATION_OF_INNATE_IMMUNE_RESPONSE	147	0.359855628140901	1.67633026549988	0.000402492369860946	0.0140340164207032	0.0121791698985376	1196	tags=39%, list=26%, signal=30%	6280/5685/6279/3055/4332/7321/5721/5684/4790/29997/1520/5713/6233/1540/2219/11314/5698/7184/5706/5720/3684/5704/5707/7311/7520/5710/81622/5695/7322/5719/3689/1535/5058/4057/2547/10695/5705/7323/7316/79155/9782/51135/7867/841/2207/6197/708/5894/26191/3384/55601/3428/5701/5714/9698/2534/3385/5709
GSE5099_DAY3_VS_DAY7_MCSF_TREATED_MACROPHAGE_UP	GSE5099_DAY3_VS_DAY7_MCSF_TREATED_MACROPHAGE_UP	98	0.392311445429336	1.70864773510394	0.000410654641751115	0.0142451766986878	0.0123624215653664	1249	tags=49%, list=27%, signal=36%	164/10575/92521/11040/5859/6181/3695/6188/6494/5018/29997/309/23521/8875/6208/3575/6205/4860/10519/6277/9045/3635/6210/54868/7076/7378/6161/5204/6746/64777/6137/6160/274/132299/3669/51246/834/6138/6134/962/4863/8665/83641/3385/8634/23406/9595/3107
GO_AMINOACYL_TRNA_SYNTHETASE_MULTIENZYME_COMPLEX	GO_AMINOACYL_TRNA_SYNTHETASE_MULTIENZYME_COMPLEX	10	0.772936380640548	1.96760751467056	0.000428085465178905	0.0148080780289524	0.012850925407167	409	tags=50%, list=9%, signal=46%	5917/5859/3735/1615/8565
GO_POSTSYNAPTIC_MEMBRANE	GO_POSTSYNAPTIC_MEMBRANE	45	-0.515358	-1.88936	0.000429076516179072	0.0148080780289524	0.012850925407167	1127	tags=44%, list=25%, signal=34%	10006/94056/1785/409/613/1627/9867/6532/10611/80758/6801/50488/4900/10142/1759/26052/80315/1135/286/288
BROWNE_HCMV_INFECTION_6HR_DN	BROWNE_HCMV_INFECTION_6HR_DN	47	-0.505397	-1.87426	0.000432804344553205	0.0148986271056147	0.0129295068022406	1359	tags=60%, list=30%, signal=42%	5577/27067/51362/8760/4534/22823/9734/2035/2908/23177/4193/56252/9414/51031/57187/4211/4086/56890/1998/5295/7465/3682/23469/84159/7403/23243/647979/4090
HADDAD_T_LYMPHOCYTE_AND_NK_PROGENITOR_DN	HADDAD_T_LYMPHOCYTE_AND_NK_PROGENITOR_DN	22	0.643750919005469	2.03792619607394	0.000440108586866039	0.0151048268904804	0.0131084535939243	330	tags=41%, list=7%, signal=38%	6279/3055/64231/8530/3695/4069/7305/3575/3956
MODULE_22	MODULE_22	37	0.52536851710373	1.9175405785715	0.000441033184737607	0.0151048268904804	0.0131084535939243	1530	tags=62%, list=33%, signal=42%	4720/517/4713/533/4722/498/9551/521/9973/535/8992/514/9114/4716/4694/537/522/4696/4725/4700/4723/9550/10476
GO_RESPIRATORY_BURST	GO_RESPIRATORY_BURST	20	0.659827854320562	2.04551542966339	0.000444140019373352	0.0151344076298586	0.0131341247090073	908	tags=55%, list=20%, signal=44%	653361/3055/3493/5293/6556/6223/2896/1536/1535/4688/5880
GO_RESPONSE_TO_CYTOKINE	GO_RESPONSE_TO_CYTOKINE	440	0.273334890893498	1.46348220413907	0.000444040050385436	0.0151344076298586	0.0131341247090073	1089	tags=32%, list=24%, signal=27%	1843/3687/5685/759/3055/4332/87178/9482/583/6775/5721/1441/10410/6188/972/5293/9111/3735/5684/51667/4790/6773/2633/684/23521/2353/5713/3122/3615/821/4691/6556/10963/6233/3059/6772/27101/3936/10399/1540/3575/5698/27250/3934/11151/6647/302/301/10581/58191/7184/3660/5706/5887/55854/4801/5214/5720/3312/5788/10519/3684/199/5704/5770/6175/5306/5707/2950/6122/3105/7311/3635/51428/7520/4215/3561/7076/960…
GO_CELL_JUNCTION_ASSEMBLY	GO_CELL_JUNCTION_ASSEMBLY	75	-0.443605	-1.78833	0.000445766199839681	0.0151515594474475	0.0131490096068314	726	tags=28%, list=16%, signal=24%	23499/9448/9475/1845/5586/5578/23396/6801/6714/395/4641/7057/81/2316/3673/7145/8502/2039/5795/7094/23332
MORF_PCNA	MORF_PCNA	66	0.451716806060425	1.85974279083781	0.000450568945492923	0.0152701185533792	0.0132518990043406	1447	tags=50%, list=31%, signal=35%	3735/5901/3251/4691/6647/142/7284/6637/10146/3313/2091/5695/4722/2547/3015/220988/7341/708/6428/5714/3276/10492/522/3329/9184/2521/23020/11315/4841/4176/7307/10054/3182
MORF_PRDX3	MORF_PRDX3	75	0.429246770264354	1.80293744085013	0.000451517511693961	0.0152701185533792	0.0132518990043406	1581	tags=52%, list=34%, signal=35%	3308/1738/3735/5713/1537/821/6647/5887/7284/5538/10146/5886/7385/3030/3313/3015/27095/7341/9377/10598/1176/2787/25814/2720/522/9184/5605/11315/4723/3182/4190/56910/3066/9559/10476/6742/3421/9908/92140
REACTOME_DETOXIFICATION_OF_REACTIVE_OXYGEN_SPECIES	REACTOME_DETOXIFICATION_OF_REACTIVE_OXYGEN_SPECIES	22	0.641872056259026	2.03197826886055	0.000459140128031245	0.0154890922191341	0.0134419313798621	1028	tags=59%, list=22%, signal=46%	653361/5052/6647/847/2950/25824/1536/1535/4688/9973/7295/475/7296
GNF2_MYD88	GNF2_MYD88	50	0.501537467633244	1.94862117608159	0.000463898014461371	0.0156105730851415	0.0135473563745446	1040	tags=46%, list=23%, signal=36%	6195/5997/8635/7940/4046/10312/7305/3059/4125/11151/10094/6402/1536/3689/1535/5791/963/10695/8826/2207/4600/834/23307
GSE37532_VISCERAL_ADIPOSE_TISSUE_VS_LN_DERIVED_PPARG_KO_TREG_CD4_TCELL_DN	GSE37532_VISCERAL_ADIPOSE_TISSUE_VS_LN_DERIVED_PPARG_KO_TREG_CD4_TCELL_DN	43	-0.51778	-1.8893	0.000472629199213832	0.0158648219258494	0.0137680016791146	666	tags=44%, list=14%, signal=38%	10184/6932/84065/9249/5976/10019/79065/23396/55191/128553/57140/4296/78994/9152/375033/23125/8289/54540/359845
REACTOME_REGULATION_OF_PTEN_STABILITY_AND_ACTIVITY	REACTOME_REGULATION_OF_PTEN_STABILITY_AND_ACTIVITY	45	0.505047800631715	1.92420534871425	0.000474195196631058	0.0158778907775174	0.013779343248062	836	tags=38%, list=18%, signal=31%	5685/5721/5684/5713/6233/5698/5706/5720/5704/5707/7311/11060/5710/5695/5719/5705/7316
RODRIGUES_THYROID_CARCINOMA_ANAPLASTIC_DN	RODRIGUES_THYROID_CARCINOMA_ANAPLASTIC_DN	167	-0.349731	-1.61398	0.000475665870140138	0.0158877110189877	0.0137878655688094	859	tags=31%, list=19%, signal=26%	22921/57492/10443/55599/84909/56943/6653/4013/56271/23150/84064/23446/10611/4086/84376/6777/374868/152006/6482/26503/2776/1998/5087/26355/3087/51115/84187/8303/18/55024/376940/10810/8925/395/29922/9060/11154/5775/23389/4775/51701/56894/54414/7145/8850/2944/55852/23492/2869/4635/26523
GO_BASAL_PART_OF_CELL	GO_BASAL_PART_OF_CELL	11	-0.773352	-1.9786	0.000494011266731901	0.0164597235389636	0.0142842763934825	551	tags=55%, list=12%, signal=48%	4891/55914/4641/3673/288/23332
GO_NEGATIVE_REGULATION_OF_MITOTIC_CELL_CYCLE	GO_NEGATIVE_REGULATION_OF_MITOTIC_CELL_CYCLE	124	0.370077204479205	1.65942409961421	0.000499931976817323	0.0166159657516575	0.0144198684005515	715	tags=24%, list=16%, signal=21%	3550/9337/1843/5685/87178/581/5721/1869/5684/29997/51065/5713/4361/5698/29117/5706/6152/5720/25949/5704/8379/5707/54998/5710/5695/1874/5719/26058/5884/4683
GSE25088_ROSIGLITAZONE_VS_IL4_AND_ROSIGLITAZONE_STIM_STAT6_KO_MACROPHAGE_DAY10_DN	GSE25088_ROSIGLITAZONE_VS_IL4_AND_ROSIGLITAZONE_STIM_STAT6_KO_MACROPHAGE_DAY10_DN	92	0.404135452996928	1.74348252251636	0.000504117569346592	0.0167139127291472	0.014504869931413	1066	tags=39%, list=23%, signal=31%	27044/29889/6775/26354/3735/5684/2114/64761/5698/58472/1615/58191/9601/3820/3002/7284/51726/5306/7494/5872/6890/84991/6234/967/963/65264/5705/2799/51602/7295/8673/3309/7296/55601/23480/3320
GCM_CBFB	GCM_CBFB	60	0.458380294103833	1.83333361510147	0.000507373252599676	0.0167490110961946	0.0145353294208861	1474	tags=47%, list=32%, signal=32%	11137/4172/1655/10902/5428/3251/4691/5720/515/506/5501/6427/5436/5478/6634/55967/1854/3065/8665/5216/829/3184/25814/1155/4841/3608/328/1660
MORF_BUB3	MORF_BUB3	211	0.317227280192524	1.55877597691736	0.000507658628897553	0.0167490110961946	0.0145353294208861	1581	tags=49%, list=34%, signal=34%	6741/4172/4720/10989/6897/3735/23511/10902/54732/11260/26156/5901/11331/1537/3615/4691/7203/51020/6647/5518/1615/8565/7284/5538/8668/7520/10961/5886/3030/2617/1716/3313/2091/5695/4722/27335/9632/1650/10992/4175/498/2547/3015/10130/47/3033/9158/27095/5501/10726/10728/6428/7384/23644/7419/10598/7388/2058/10250/5714/7818/22826/1176/5781/1854/3065/6389/9791/1431/829/2787/3184/25814/522/9184/2521/5605…
REACTOME_ASYMMETRIC_LOCALIZATION_OF_PCP_PROTEINS	REACTOME_ASYMMETRIC_LOCALIZATION_OF_PCP_PROTEINS	39	0.523166638731549	1.92241103819239	0.000514855623977973	0.016945028755997	0.014705439837625	836	tags=41%, list=18%, signal=34%	5685/5721/5684/5713/6233/5698/5706/5720/5704/5707/7311/5710/5695/5719/5705/7316
REACTOME_RESPIRATORY_ELECTRON_TRANSPORT	REACTOME_RESPIRATORY_ELECTRON_TRANSPORT	52	0.480229460838074	1.87110210455591	0.000526701183869652	0.0172927147813554	0.0150071729300804	1461	tags=54%, list=32%, signal=37%	4720/1537/54539/1329/4708/7381/1340/4713/7385/4722/1327/4705/4710/9377/7384/137682/55967/7388/4716/4715/6389/4694/1345/4696/4725/4700/4723/1350
GO_NUCLEOLUS	GO_NUCLEOLUS	349	0.287373524538399	1.50317861522931	0.000530503267197943	0.017375269630022	0.0150788166775092	980	tags=28%, list=21%, signal=24%	51231/11137/29889/5997/4332/5073/37/6130/4869/51703/6430/5394/1655/26354/6188/25983/29997/6136/1105/10528/10923/23521/25926/6141/54888/26156/5901/3148/10199/1915/10445/4691/6233/6772/25873/6208/6147/134218/51187/8895/6205/6201/6207/55813/6194/142/80135/8615/6223/6189/55854/3843/3312/23450/11224/283989/6122/7520/26091/51567/23567/55578/3313/51119/2091/5777/5884/51529/4683/51386/6125/6203/9277/4688…
DOANE_BREAST_CANCER_ESR1_UP	DOANE_BREAST_CANCER_ESR1_UP	14	-0.711063	-1.96755	0.000542183422692433	0.0175999559417651	0.0152738066705777	744	tags=64%, list=16%, signal=54%	51097/80173/54847/5087/18/10451/8821/214/375449
REACTOME_APC_C:CDH1_MEDIATED_DEGRADATION_OF_CDC20_AND_OTHER_APC_C:CDH1_TARGETED_PROTEINS_IN_LATE_MITOSIS_EARLY_G1	REACTOME_APC_C:CDH1_MEDIATED_DEGRADATION_OF_CDC20_AND_OTHER_APC_C:CDH1_TARGETED_PROTEINS_IN_LATE_MITOSIS_EARLY_G1	47	0.495785755948135	1.89637921846203	0.000542580529996613	0.0175999559417651	0.0152738066705777	836	tags=40%, list=18%, signal=33%	5685/7321/5721/5684/5713/6233/5698/5706/5720/5704/5707/7311/8881/5710/5695/5719/51529/5705/7316
REACTOME_CDK_MEDIATED_PHOSPHORYLATION_AND_REMOVAL_OF_CDC6	REACTOME_CDK_MEDIATED_PHOSPHORYLATION_AND_REMOVAL_OF_CDC6	47	0.495785755948135	1.89637921846203	0.000542580529996613	0.0175999559417651	0.0152738066705777	836	tags=40%, list=18%, signal=33%	5685/7321/5721/5684/5713/6233/5698/5706/5720/5704/5707/7311/8881/5710/5695/5719/51529/5705/7316
GSE9650_EXHAUSTED_VS_MEMORY_CD8_TCELL_DN	GSE9650_EXHAUSTED_VS_MEMORY_CD8_TCELL_DN	118	0.370801807943787	1.65467993938014	0.000542537615047371	0.0175999559417651	0.0152738066705777	665	tags=25%, list=14%, signal=22%	1843/3687/11137/84532/10575/3695/5293/25983/308/309/26207/10558/2353/51316/3615/51506/3575/301/5214/23358/10056/54998/51253/7520/960/10694/6402/2091/5719
MODULE_165	MODULE_165	31	0.57469815676343	1.98705874188684	0.000555693117476138	0.0179820693698394	0.0156054169681233	908	tags=52%, list=20%, signal=42%	3055/4332/1441/3695/2114/3101/123/5199/2219/931/3684/4818/919/4688/10521/5880
MODULE_99	MODULE_99	27	-0.592998	-1.95541	0.000558464324005772	0.0180285109763969	0.0156457204849263	600	tags=48%, list=13%, signal=42%	5578/6571/6801/7225/8303/18/10810/3953/9060/27333/22885/1135/2957
GSE32034_LY6C_HIGH_VS_LOW_ROSIGLIZATONE_TREATED_MONOCYTE_UP	GSE32034_LY6C_HIGH_VS_LOW_ROSIGLIZATONE_TREATED_MONOCYTE_UP	93	0.397783277489102	1.72666723462429	0.000560442631300721	0.0180491953860905	0.0156636710795642	1464	tags=48%, list=32%, signal=34%	51231/6279/64231/5859/8635/9111/6222/23521/3295/1622/5199/6147/6176/142/6223/5720/51170/3248/5660/10162/3587/81622/84991/27335/3326/6193/3959/30/2634/10577/4600/7384/7818/962/8904/23613/23635/51635/10449/5213/83719/54518/8943/57409/6827
MODULE_93	MODULE_93	76	0.423111702962803	1.77474213768889	0.00056649492753507	0.0182006727432339	0.0157951279920493	1057	tags=39%, list=23%, signal=31%	37/4720/3295/5052/1537/3615/1329/6647/3163/9601/847/1666/3248/7381/1340/4713/10961/7385/3030/4722/1535/4688/2745/2746/10327/6916/6415/51060/7384/2923
GO_ANAPHASE_PROMOTING_COMPLEX_DEPENDENT_CATABOLIC_PROCESS	GO_ANAPHASE_PROMOTING_COMPLEX_DEPENDENT_CATABOLIC_PROCESS	48	0.48775318765287	1.8682058602115	0.000576241946384784	0.0182530723580194	0.0158406020596262	836	tags=40%, list=18%, signal=33%	5685/7321/5721/5684/5713/6233/5698/5706/5720/5704/5707/7311/8881/5710/5695/5719/51529/5705/7316
GO_TRNA_METABOLIC_PROCESS	GO_TRNA_METABOLIC_PROCESS	54	0.468352631475607	1.83697183744146	0.000571410178048431	0.0182530723580194	0.0158406020596262	591	tags=35%, list=13%, signal=31%	6741/5917/5859/16/51493/6897/3735/29894/54888/55250/1653/1615/8565/4677/10056/283989/2926/9097/2617
GSE17580_UNINFECTED_VS_S_MANSONI_INF_TREG_DN	GSE17580_UNINFECTED_VS_S_MANSONI_INF_TREG_DN	84	0.407824282927885	1.74210683363896	0.00057502109480346	0.0182530723580194	0.0158406020596262	1171	tags=40%, list=25%, signal=31%	6281/9482/5721/51703/51065/1622/3613/6282/51506/3956/3398/6727/3002/515/10056/6277/90701/4818/26227/83941/4043/23549/9663/10632/521/2235/2745/10988/7296/29937/2058/9516/5935/10404
GSE22886_NAIVE_TCELL_VS_NKCELL_UP	GSE22886_NAIVE_TCELL_VS_NKCELL_UP	96	0.38832752888269	1.69336587705089	0.000572636380147248	0.0182530723580194	0.0158406020596262	601	tags=28%, list=13%, signal=25%	132/2289/6188/2217/5018/55843/51614/51070/79652/26156/6143/3615/6132/25873/3575/10767/8667/6194/6235/6727/11224/4034/10162/8409/10961/2926/1939
GSE1460_DP_THYMOCYTE_VS_NAIVE_CD4_TCELL_ADULT_BLOOD_DN	GSE1460_DP_THYMOCYTE_VS_NAIVE_CD4_TCELL_ADULT_BLOOD_DN	98	0.386490380066539	1.68329504589767	0.000571410178048431	0.0182530723580194	0.0158406020596262	796	tags=39%, list=17%, signal=33%	6181/54994/5293/6136/6222/4736/6237/684/79652/1540/6201/6207/6194/6232/10581/6235/6223/3312/10519/6157/10162/373156/8409/7076/960/2197/5330/6161/2091/5204/6202/6193/3689/9277/6137/963/1936/274
ATGTACA_MIR493	ATGTACA_MIR493	133	-0.371311	-1.65418	0.000574202322248544	0.0182530723580194	0.0158406020596262	1335	tags=45%, list=29%, signal=33%	23429/23345/3688/157769/23527/79718/2782/3665/26057/8567/4208/10044/6670/9031/54842/63027/51429/10659/51347/204851/57492/5527/23112/92912/488/6733/55119/7273/55585/694/11163/6840/55363/152006/55288/56478/10019/5295/55777/170506/23039/23196/145567/84669/167691/5782/5090/7403/23049/11176/23243/23389/10765/3340/64319/8289/9969/23332/27005/26523
GSE17721_0.5H_VS_24H_POLYIC_BMDC_UP	GSE17721_0.5H_VS_24H_POLYIC_BMDC_UP	78	0.41340891488165	1.74211355281137	0.000578847186873357	0.0182926555964147	0.0158749536644055	745	tags=31%, list=16%, signal=26%	6280/132/9688/5431/1984/54732/306/3251/3613/5931/6128/6176/6727/5214/4708/51726/5770/6793/6158/8409/6210/54440/2990/8763
REACTOME_TRNA_PROCESSING_IN_THE_NUCLEUS	REACTOME_TRNA_PROCESSING_IN_THE_NUCLEUS	26	0.587383013532385	1.94137855239463	0.000582424799886767	0.0183627108637197	0.0159357498739308	500	tags=46%, list=11%, signal=41%	9688/51493/29894/23511/23165/11260/57122/5901/4927/1653/23225/283989
VALK_AML_CLUSTER_5	VALK_AML_CLUSTER_5	12	0.741454819628465	1.98678234241967	0.000583983040998504	0.0183689211077711	0.0159411393230484	907	tags=75%, list=20%, signal=60%	7321/10288/79180/83937/5660/1462/1890/29992/2799
REACTOME_THE_ROLE_OF_GTSE1_IN_G2_M_PROGRESSION_AFTER_G2_CHECKPOINT	REACTOME_THE_ROLE_OF_GTSE1_IN_G2_M_PROGRESSION_AFTER_G2_CHECKPOINT	49	0.470037297965892	1.81280887650112	0.000585926458918149	0.0183871898526547	0.0159569935262287	836	tags=35%, list=18%, signal=29%	5685/5721/5684/5713/6233/5698/5706/5720/5704/5707/7311/5710/5695/5719/3326/5705/7316
KIM_ALL_DISORDERS_CALB1_CORR_UP	KIM_ALL_DISORDERS_CALB1_CORR_UP	288	0.291093437614599	1.4889921586438	0.000596170164955577	0.0186652440972403	0.0161982979243639	1104	tags=33%, list=24%, signal=27%	5685/11137/11342/3301/16/3094/4720/11047/51493/3735/5684/5018/10923/309/7086/5713/5901/1537/3251/821/334/10463/1428/10963/6262/1653/9847/5518/4947/9524/8615/7184/5706/5887/55854/8565/5214/4677/6416/528/5707/5921/5660/51567/9528/11079/10961/533/9097/7385/2617/4722/9552/3326/440/55884/4942/1650/10776/10294/805/1662/26999/22920/509/7319/5058/3015/6574/90121/7316/220988/57515/23259/9555/535/1153/8155…
REACTOME_CELLULAR_RESPONSE_TO_HYPOXIA	REACTOME_CELLULAR_RESPONSE_TO_HYPOXIA	52	0.478127887710847	1.86291381495292	0.000604013089034426	0.0188670199616448	0.0163734054958772	1475	tags=58%, list=32%, signal=40%	5685/7321/5721/5684/5713/6233/5698/5706/5720/5704/5707/7311/5710/5695/7322/5719/5705/7323/7316/5701/5714/5709/6923/5718/112399/25994/5689/5688/5696/9978
HU_GENOTOXIC_DAMAGE_24HR	HU_GENOTOXIC_DAMAGE_24HR	17	0.666533471284928	1.96253959109508	0.000614770397825284	0.0191145431987428	0.0165882141057635	1009	tags=53%, list=22%, signal=41%	5272/3301/4736/9709/9878/3002/6122/10797/834
GO_RESPIRASOME	GO_RESPIRASOME	51	0.482144841713528	1.8796276227865	0.000614231733049826	0.0191145431987428	0.0165882141057635	1438	tags=55%, list=31%, signal=38%	4720/5018/1537/54539/4708/7381/1340/4713/7385/4722/1327/4705/4710/9377/7384/55967/7388/4716/4715/6389/4694/4696/11315/4725/25994/4700/1347/4723
GO_EXTRACELLULAR_MATRIX	GO_EXTRACELLULAR_MATRIX	75	0.424847566206558	1.78445974863394	0.000619404210801825	0.0191815957232709	0.0166464044387282	625	tags=37%, list=14%, signal=33%	6280/6279/5272/6281/3915/6275/308/3958/309/1512/1520/5199/307/7045/2219/3956/5265/2734/302/301/7184/51144/6277/10417/5660/7076/1462/3998
GSE43955_TH0_VS_TGFB_IL6_TH17_ACT_CD4_TCELL_10H_UP	GSE43955_TH0_VS_TGFB_IL6_TH17_ACT_CD4_TCELL_10H_UP	83	0.399855552873642	1.69415083786392	0.000619769952226628	0.0191815957232709	0.0166464044387282	895	tags=31%, list=19%, signal=26%	7404/28959/1843/6279/1869/57446/2114/4361/3934/10767/1666/6643/199/51253/28969/5719/28972/5209/3932/509/963/6574/6642/220988/3455/55139
REACTOME_DEGRADATION_OF_AXIN	REACTOME_DEGRADATION_OF_AXIN	40	0.518808720146223	1.92057661147331	0.000628032769995909	0.0193928471357547	0.0168297351950006	836	tags=40%, list=18%, signal=33%	5685/5721/5684/5713/6233/5698/5706/5720/5704/5707/7311/5710/5695/5719/5705/7316
TGTGTGA_MIR377	TGTGTGA_MIR377	85	-0.406674	-1.6818	0.000632584458681662	0.0194888006517131	0.0169130067359613	1469	tags=55%, list=32%, signal=38%	2113/6744/23261/55898/9839/80155/5798/3020/9320/285362/9734/57584/2033/8567/8454/51582/54874/4193/10659/9444/7342/57492/3796/9854/3837/6733/23499/1112/598/152006/4891/8451/2530/80758/23054/4130/4297/23469/283212/11176/81565/7468/153830/80315/11273/2039/8289
HOLLEMAN_VINCRISTINE_RESISTANCE_ALL_DN	HOLLEMAN_VINCRISTINE_RESISTANCE_ALL_DN	18	0.662293640119143	1.98568784954216	0.000644252908987835	0.0196242635527807	0.0170305657894491	1371	tags=78%, list=30%, signal=55%	6181/6136/6187/6147/6210/960/6206/6160/7431/6229/6134/23400/79005/9168
LIU_VAV3_PROSTATE_CARCINOGENESIS_UP	LIU_VAV3_PROSTATE_CARCINOGENESIS_UP	29	0.557868175234519	1.91537634738311	0.000644252908987835	0.0196242635527807	0.0170305657894491	1009	tags=55%, list=22%, signal=43%	972/3958/1520/7305/6772/5698/3507/6890/1536/3689/4057/6303/2634/2207/397/834
REACTOME_ACTIVATION_OF_APC_C_AND_APC_C:CDC20_MEDIATED_DEGRADATION_OF_MITOTIC_PROTEINS	REACTOME_ACTIVATION_OF_APC_C_AND_APC_C:CDC20_MEDIATED_DEGRADATION_OF_MITOTIC_PROTEINS	48	0.486143061243381	1.86203870913995	0.000644033604900263	0.0196242635527807	0.0170305657894491	836	tags=40%, list=18%, signal=33%	5685/7321/5721/5684/5713/6233/5698/5706/5720/5704/5707/7311/8881/5710/5695/5719/51529/5705/7316
DAZARD_RESPONSE_TO_UV_NHEK_UP	DAZARD_RESPONSE_TO_UV_NHEK_UP	88	0.406502495914195	1.74918987676306	0.000639957442843933	0.0196242635527807	0.0170305657894491	1219	tags=43%, list=27%, signal=32%	6280/1843/6167/51614/2353/6187/10399/9262/3398/3921/302/5518/6232/10063/6164/7381/6227/8666/4637/353/7494/6169/3326/1535/1890/6160/521/5902/25797/5230/7295/23480/5127/5714/4129/6168/5216/4694
MORF_PPP1CA	MORF_PPP1CA	141	0.355152275677725	1.6365008420401	0.000643289888462584	0.0196242635527807	0.0170305657894491	1585	tags=49%, list=34%, signal=33%	3735/5684/5713/5901/1537/821/1329/30968/6647/5518/9524/5706/5887/7284/6637/7381/1340/11079/10961/4722/27335/6746/10992/23549/509/1936/3015/9551/220988/1327/9158/7341/5436/9377/6428/3320/5714/11316/3065/5499/3276/4694/10959/537/10899/3329/6923/381/1345/11315/7009/7555/4841/51096/8872/11345/5689/9470/4723/3182/10574/4190/56910/6500/10476/10134/10576/92140/6902
GO_RESPIRATORY_CHAIN_COMPLEX	GO_RESPIRATORY_CHAIN_COMPLEX	42	0.513293042655614	1.91323136725262	0.000660339832738845	0.020068976808509	0.0174165022266943	1438	tags=60%, list=31%, signal=41%	4720/1537/54539/4708/7381/1340/4713/7385/4722/1327/4705/4710/9377/7384/55967/7388/4716/4715/6389/4694/4696/11315/4725/4700/4723
BHATI_G2M_ARREST_BY_2METHOXYESTRADIOL_DN	BHATI_G2M_ARREST_BY_2METHOXYESTRADIOL_DN	41	0.512273673764148	1.90909155457954	0.000665808485597966	0.0201897072014808	0.0175212759367886	1150	tags=49%, list=25%, signal=37%	16/29997/6136/4736/6187/9709/6164/6122/64333/2617/3932/6160/10797/1153/10491/917/25796/2058/9731/5935
BOYLAN_MULTIPLE_MYELOMA_D_DN	BOYLAN_MULTIPLE_MYELOMA_D_DN	32	0.557247770563833	1.94634224599865	0.000674183435102343	0.0203978279669754	0.0177018898171196	718	tags=47%, list=16%, signal=40%	8653/653361/23092/307/55332/3575/3956/51170/3684/6277/960/116984/55704/23787/1536
NATSUME_RESPONSE_TO_INTERFERON_BETA_DN	NATSUME_RESPONSE_TO_INTERFERON_BETA_DN	35	0.531291231671126	1.92203935381192	0.000691277862064496	0.0208216595328087	0.0180697044536361	999	tags=43%, list=22%, signal=34%	3094/1869/5052/6187/3956/6647/302/6176/2950/7520/967/1327/2512/10952/7295
MODULE_171	MODULE_171	52	0.475451264841814	1.85248497813268	0.000690989235248248	0.0208216595328087	0.0180697044536361	633	tags=37%, list=14%, signal=32%	7404/10578/54504/87178/10410/6773/2633/3122/23224/3575/931/10581/3507/84329/9056/3105/3587/6402/114769
MCDOWELL_ACUTE_LUNG_INJURY_UP	MCDOWELL_ACUTE_LUNG_INJURY_UP	21	0.638618154614449	2.00020241980492	0.000695580421371952	0.0208581382355403	0.0181013618427204	550	tags=38%, list=12%, signal=34%	9086/1843/6279/2353/7045/3934/11275/2212
GSE7831_UNSTIM_VS_CPG_STIM_PDC_4H_DN	GSE7831_UNSTIM_VS_CPG_STIM_PDC_4H_DN	76	0.419869588517811	1.76114308788609	0.00069456911132574	0.0208581382355403	0.0181013618427204	894	tags=38%, list=19%, signal=31%	59342/5358/3695/1512/10312/4123/5052/9709/6262/3956/7390/9878/51170/10295/51253/5660/90701/7076/10961/3108/81622/3123/10135/5705/9551/5184/126006/3033/3945
GSE14415_ACT_TCONV_VS_ACT_NATURAL_TREG_UP	GSE14415_ACT_TCONV_VS_ACT_NATURAL_TREG_UP	68	-0.445501	-1.76787	0.000698869789703431	0.0209103080759603	0.0181466365047279	745	tags=32%, list=16%, signal=28%	7029/57690/9448/1736/59338/5286/55103/1108/4086/3267/54822/55544/57646/5863/6721/23505/3682/115361/23043/8821/54540/359845
HALLMARK_ALLOGRAFT_REJECTION	HALLMARK_ALLOGRAFT_REJECTION	92	0.398581131750207	1.71952060097177	0.000709674550580419	0.0211866114724163	0.0183864214606594	1290	tags=49%, list=28%, signal=36%	7321/6775/5917/16/4869/972/1984/1520/3122/5199/3059/6772/10261/1615/6223/6189/6133/3002/5788/2268/3105/3561/7076/3108/6890/5777/919/3689/6203/6059/3932/10225/3455/2634/917/567/915/822/9450/3001/8664/11184/3459/2589/1445
CTTTGA_LEF1_Q2	CTTTGA_LEF1_Q2	326	-0.296076	-1.48393	0.000711529405882995	0.0211950944878259	0.0183937832937105	865	tags=26%, list=19%, signal=23%	5579/55793/6748/65056/5527/84333/55975/27314/27075/254065/6532/54516/7029/23512/6601/9578/9448/7273/55103/22877/9475/23446/4211/54867/151987/1806/1112/4086/28511/127544/7117/8906/9877/57478/2530/221264/5295/4331/5612/93035/128553/5359/84187/23039/91624/26994/84669/56950/6804/9844/146225/376940/6252/4286/65125/8925/5090/7403/9736/9927/395/5292/23243/132320/10554/9887/116931/153830/214/51701/51203/…
GO_REGULATION_OF_VIRAL_ENTRY_INTO_HOST_CELL	GO_REGULATION_OF_VIRAL_ENTRY_INTO_HOST_CELL	10	0.757167944460839	1.92746696196933	0.000714724330107324	0.0211966815614686	0.0183951606071579	379	tags=50%, list=8%, signal=46%	10410/972/2219/3956/10581
TAATGTG_MIR323	TAATGTG_MIR323	70	-0.441123	-1.76546	0.000714298348969646	0.0211966815614686	0.0183951606071579	1158	tags=53%, list=25%, signal=40%	10282/4026/8454/7750/1182/25842/54874/55132/5977/204851/10725/3836/7871/9867/9448/112936/5500/257160/84376/3839/6777/1385/23200/170506/205717/10048/7403/81565/7468/80315/9917/56916/115548/8502/6304/8239/23332
GATA1_04	GATA1_04	41	-0.519756	-1.86732	0.000725091724049682	0.0214278037428982	0.0185957358545118	1346	tags=56%, list=29%, signal=40%	7328/23345/140688/10507/4778/11183/2908/2313/6867/3797/204851/5562/63891/800/55103/23118/1264/4286/80204/4641/2026/2623/80258
GO_REGULATION_OF_DEFENSE_RESPONSE	GO_REGULATION_OF_DEFENSE_RESPONSE	256	0.296985857019134	1.49661951809147	0.000725693368201014	0.0214278037428982	0.0185957358545118	1088	tags=33%, list=24%, signal=27%	6280/164/5685/6279/64332/3055/4332/5272/6283/7321/5721/440275/9111/3735/5684/4790/29997/1520/5713/3148/6233/6772/1540/2219/11314/5698/27250/6647/301/6223/7184/5706/5720/5788/3684/5704/5770/5707/2950/2268/51752/7311/7520/8723/5710/81622/5695/2896/7322/5719/5777/3326/3689/6059/25939/1535/5058/4057/2547/10695/5705/7323/10225/7316/3455/79155/9782/51135/7867/841/2207/6197/7341/708/5894/26191/8673/3384…
GO_CELL_JUNCTION_ORGANIZATION	GO_CELL_JUNCTION_ORGANIZATION	88	-0.406466	-1.69106	0.000730010353499785	0.0215082089740744	0.0186655140948865	726	tags=25%, list=16%, signal=21%	23499/9448/9475/1845/5586/5578/23396/6801/6714/395/4641/7057/81/2316/3673/7145/8502/2039/5795/7094/7040/23332
CTTGTAT_MIR381	CTTGTAT_MIR381	88	-0.406331	-1.6905	0.000738649429048156	0.0217153276592066	0.0188452583377153	931	tags=35%, list=20%, signal=29%	57448/9444/51366/84458/204851/7871/8997/55119/29855/1108/9475/3839/4706/197131/8672/9991/23039/79993/84445/7465/23518/4286/23389/57419/9282/51701/56894/115548/9969/6304/83737
GSE34156_UNTREATED_VS_6H_TLR1_TLR2_LIGAND_TREATED_MONOCYTE_UP	GSE34156_UNTREATED_VS_6H_TLR1_TLR2_LIGAND_TREATED_MONOCYTE_UP	88	0.404363713654515	1.73998664599613	0.000745813211872079	0.0217900919894718	0.0189101412232238	972	tags=42%, list=21%, signal=34%	313/3055/4332/26509/2217/308/3958/83871/7045/6556/10288/10261/3956/23597/23012/58191/10011/528/5660/2212/55959/533/1462/25801/2896/5777/290/1536/967/4688/65264/10695/29992/526/2512/10577/4710
KAECH_NAIVE_VS_DAY15_EFF_CD8_TCELL_DN	KAECH_NAIVE_VS_DAY15_EFF_CD8_TCELL_DN	93	0.3940155673096	1.71031264637319	0.000745628282665783	0.0217900919894718	0.0189101412232238	1324	tags=49%, list=29%, signal=36%	3687/5272/6281/3915/2217/6275/3958/3148/4542/5052/307/6282/79180/3956/3398/9535/302/301/22926/10063/3002/6277/2268/3105/960/3587/10972/29887/9663/2745/3676/2014/10402/4600/7295/834/23480/9516/8932/8411/3001/56994/11034/56650/60/3683
AP2_Q6_01	AP2_Q6_01	80	-0.416528	-1.70514	0.000746036942280714	0.0217900919894718	0.0189101412232238	920	tags=36%, list=20%, signal=30%	3797/5910/84458/10643/5525/1627/65056/63935/1108/23118/51228/3069/26986/23054/752/11282/10154/65125/23125/9810/8125/84725/64319/8289/55852/10499/9969/81688/8189
GO_INNER_MITOCHONDRIAL_MEMBRANE_ORGANIZATION	GO_INNER_MITOCHONDRIAL_MEMBRANE_ORGANIZATION	22	0.628077006683032	1.98830719659165	0.00075068530269134	0.0218761269738295	0.0189848051441072	816	tags=59%, list=18%, signal=49%	10989/5018/29928/517/54927/515/506/25813/509/498/10632/9551/521
ROSS_AML_WITH_CBFB_MYH11_FUSION	ROSS_AML_WITH_CBFB_MYH11_FUSION	25	0.590822094421167	1.94469102805528	0.000753846082913199	0.0218761269738295	0.0189848051441072	1083	tags=60%, list=24%, signal=46%	6280/6279/1520/5199/7045/9056/79887/26136/3587/1536/25797/7127/4205/6678/9380
MODULE_119	MODULE_119	68	0.434172502068001	1.78604764527433	0.000753594334785291	0.0218761269738295	0.0189848051441072	1182	tags=53%, list=26%, signal=40%	7404/54504/87178/11040/26509/583/6775/3695/972/6773/23224/84329/5788/9056/3105/974/3108/116984/3587/6402/114769/27436/26999/25939/3932/10797/3669/7127/834/6678/3431/54470/962/10404/2534/3001
GO_ENERGY_COUPLED_PROTON_TRANSPORT_DOWN_ELECTROCHEMICAL_GRADIENT	GO_ENERGY_COUPLED_PROTON_TRANSPORT_DOWN_ELECTROCHEMICAL_GRADIENT	18	0.655504322355787	1.96533212668341	0.000775922896457288	0.0224313403930363	0.0194666371699335	816	tags=61%, list=18%, signal=50%	1537/1329/517/30968/515/506/509/498/10632/9551/521
HNF4_Q6	HNF4_Q6	57	-0.467926	-1.79506	0.00077742762091257	0.0224313403930363	0.0194666371699335	612	tags=28%, list=13%, signal=25%	1845/339487/57704/64114/3614/5763/57466/4297/10554/9810/51701/55294/23492/7040/6240/26523
GSE36888_STAT5_AB_KNOCKIN_VS_WT_TCELL_IL2_TREATED_2H_UP	GSE36888_STAT5_AB_KNOCKIN_VS_WT_TCELL_IL2_TREATED_2H_UP	84	0.40399626956622	1.72575467287811	0.000777965562764263	0.0224313403930363	0.0194666371699335	1036	tags=38%, list=23%, signal=30%	54504/64231/5859/8635/5018/3958/4046/9709/11314/22862/847/5538/3105/5921/373156/55959/124936/10961/3108/3123/2896/84343/5204/51386/51744/2235/30/3033/2634/10491/6678/93974
GNF2_CD48	GNF2_CD48	29	0.554016069545997	1.90215058464747	0.000785327908017257	0.0225472655123082	0.0195672407092766	1659	tags=79%, list=36%, signal=51%	6494/3059/11151/5788/3105/3635/54440/5777/963/5880/397/3431/962/8932/3107/1445/3106/5696/6892/1794/80774/7409/3134
REACTOME_S_PHASE	REACTOME_S_PHASE	88	0.402977393579211	1.73402127784698	0.000784306276059417	0.0225472655123082	0.0195672407092766	836	tags=30%, list=18%, signal=25%	5685/23595/7321/5721/4172/1869/5684/5982/5713/6233/5698/5706/5720/5704/5707/5557/7311/8881/5710/5695/1874/5719/51529/4175/5705/7316
WIERENGA_STAT5A_TARGETS_DN	WIERENGA_STAT5A_TARGETS_DN	113	-0.38293	-1.67059	0.000789168927047764	0.0226094384322347	0.0196211963647477	1218	tags=45%, list=27%, signal=34%	9124/4781/8853/83706/57584/7171/348093/5336/7739/6403/29094/63027/10184/4352/8832/11343/3693/23002/83700/5341/254427/55529/9050/2983/9475/4211/285195/64407/5739/5087/9937/163259/7791/6804/2811/23765/55024/84959/10810/284/7125/81615/57419/84898/84695/201191/27229/54020/25865/80258/7094
GSE21063_CTRL_VS_ANTI_IGM_STIM_BCELL_NFATC1_KO_3H_DN	GSE21063_CTRL_VS_ANTI_IGM_STIM_BCELL_NFATC1_KO_3H_DN	53	-0.478749	-1.81114	0.000793114544527474	0.0226743382708765	0.0196775185278059	856	tags=53%, list=19%, signal=43%	55625/79647/1523/375056/10746/29072/143098/10725/51111/5527/30845/7456/10611/5295/9813/7109/9341/205717/11119/8925/84159/10396/283450/5290/115548/84181/55852/9969
GSE15930_NAIVE_VS_48H_IN_VITRO_STIM_IFNAB_CD8_TCELL_DN	GSE15930_NAIVE_VS_48H_IN_VITRO_STIM_IFNAB_CD8_TCELL_DN	90	0.392476491348993	1.68501848743149	0.000796062472916839	0.0227079905706089	0.0197067230736487	896	tags=34%, list=19%, signal=28%	682/9688/5134/5394/6897/23788/5713/1622/30968/7203/51020/51187/1653/10063/5887/8565/10467/4713/11079/2617/23760/3998/27166/6746/2990/892/10762/8880/10797/10130/10204
AATGTGA_MIR23A_MIR23B	AATGTGA_MIR23A_MIR23B	143	-0.351024	-1.58489	0.000797657294387774	0.0227079905706089	0.0197067230736487	1182	tags=39%, list=26%, signal=30%	6789/10282/6397/23240/4026/4208/29072/7750/1182/348093/25842/51582/54874/10184/54556/10659/201176/9444/4217/65056/3836/23112/7871/55833/9448/51306/5500/4211/6777/4659/1998/23200/6374/5612/23054/9332/57466/132864/4900/145567/1147/3916/7403/11334/80204/7468/26052/80315/3340/4299/8502/1665/2744/6304/1657/2869
MORF_AATF	MORF_AATF	149	0.345134822051605	1.60600209499825	0.000805898467176874	0.022894302981231	0.0198684109636404	1290	tags=40%, list=28%, signal=30%	3550/11137/29889/10575/84364/6741/51493/10989/5018/23344/23511/10902/11331/1537/821/4691/55854/7284/8078/3312/1642/8668/7520/10480/5886/64210/5695/27335/805/5550/47/2746/158/3033/9158/23214/27095/10726/9785/7419/10598/2058/10250/7818/22826/6389/9733/9791/2107/23019/1431/829/5709/3184/25814/9184/10921/2521/23020/1445
GO_CONTRACTILE_FIBER	GO_CONTRACTILE_FIBER	60	-0.458841	-1.77837	0.000813320397348075	0.0230082713664883	0.0199673163864004	1084	tags=38%, list=24%, signal=30%	7171/2280/54545/3315/5525/8736/800/7273/7913/6840/4659/91624/7125/10398/2275/226/29780/81/2316/286/8850/288/4635
GO_NEGATIVE_REGULATION_OF_CELL_DIFFERENTIATION	GO_NEGATIVE_REGULATION_OF_CELL_DIFFERENTIATION	159	-0.340194	-1.5598	0.00081281638243923	0.0230082713664883	0.0199673163864004	1146	tags=37%, list=25%, signal=29%	23240/6774/1656/10507/29956/6988/4772/348093/7041/5725/58190/4193/5977/64081/3516/3845/10443/6653/6532/57045/23512/9448/811/25920/4211/66008/84376/6777/56478/8451/6272/5295/6993/5916/5087/1786/7225/54623/54542/205717/84959/351/2539/3135/55796/4775/26052/84695/81/396/50807/22852/2624/2039/54892/55294/7040/359845/8365
GO_MITOCHONDRIAL_TRANSMEMBRANE_TRANSPORT	GO_MITOCHONDRIAL_TRANSMEMBRANE_TRANSPORT	44	0.492381825318554	1.86749507750984	0.000821254658683502	0.0231841221009941	0.0201199252980708	1293	tags=50%, list=28%, signal=36%	87178/1537/54543/1329/517/30968/515/7263/506/29074/788/509/498/10632/9551/521/7351/5565/514/522/3329/51660
ONO_AML1_TARGETS_UP	ONO_AML1_TARGETS_UP	10	0.752712244832106	1.91612441387327	0.000823980173063024	0.0232125019943892	0.0201445542804662	795	tags=80%, list=17%, signal=66%	5997/1869/1655/2353/3002/4818/51744/5058
ESC_J1_UP_LATE.V1_DN	ESC_J1_UP_LATE.V1_DN	40	0.512295102446018	1.89646386755573	0.000826355619296443	0.0232309223474713	0.0201605400541073	1284	tags=55%, list=28%, signal=40%	8653/10482/313/3055/6775/3695/11151/1891/7520/11060/8409/29074/3932/116496/55661/1153/7091/55011/9989/55622/10492/6604
REACTOME_INTERLEUKIN_12_FAMILY_SIGNALING	REACTOME_INTERLEUKIN_12_FAMILY_SIGNALING	38	0.521168161182038	1.91173195797274	0.000837533605337427	0.0233989202286195	0.0203063340075817	664	tags=34%, list=14%, signal=30%	759/6775/5721/821/6772/3936/27250/6647/302/6175/5306/3313/7297
ONDER_CDH1_TARGETS_1_DN	ONDER_CDH1_TARGETS_1_DN	56	0.458684049585537	1.80564366051725	0.000835132545048023	0.0233989202286195	0.0203063340075817	1043	tags=36%, list=23%, signal=28%	26092/9938/113251/10808/3301/10923/821/3575/3934/3312/10146/6672/27436/6599/10762/841/6427/10988/6428/4928
GSE17721_LPS_VS_POLYIC_16H_BMDC_UP	GSE17721_LPS_VS_POLYIC_16H_BMDC_UP	94	0.392779297578684	1.70787865672424	0.000836924674973019	0.0233989202286195	0.0203063340075817	1137	tags=41%, list=25%, signal=32%	3074/11137/313/653361/4172/4720/50862/170463/7045/3059/3936/5931/2734/80135/50650/7284/2961/55012/9056/5770/54998/1891/8881/2091/2990/506/51386/3676/3455/10565/23259/100128731/5880/84888/6048/23480/962/5781/55248
CROONQUIST_STROMAL_STIMULATION_UP	CROONQUIST_STROMAL_STIMULATION_UP	19	0.632112695387337	1.93669811987795	0.000845930464558555	0.0235286844252127	0.0204189475424158	273	tags=37%, list=6%, signal=35%	6192/1843/5997/11040/26509/2353/7045
GO_MYELOID_LEUKOCYTE_MIGRATION	GO_MYELOID_LEUKOCYTE_MIGRATION	57	0.452379831839651	1.79118897802848	0.000847409265647945	0.0235286844252127	0.0204189475424158	477	tags=28%, list=10%, signal=25%	6280/120425/1843/6279/8291/6283/1441/972/5293/3735/3958/23075/11314/301/6223/199
MAZR_01	MAZR_01	66	-0.44287	-1.73057	0.00084552114695438	0.0235286844252127	0.0204189475424158	563	tags=26%, list=12%, signal=23%	2783/10444/5863/5792/4312/7403/5292/11176/6253/7716/51701/64319/9322/10499/9969/2869/2618
GOLDRATH_EFF_VS_MEMORY_CD8_TCELL_UP	GOLDRATH_EFF_VS_MEMORY_CD8_TCELL_UP	83	0.396180675548509	1.67858072396985	0.000857757241380743	0.023720873825555	0.02058573567272	889	tags=36%, list=19%, signal=30%	3687/6279/5272/6281/2289/10410/55320/6275/3958/4046/1622/5901/7305/307/51316/3956/302/301/4801/3002/5557/7494/29887/29074/6599/51744/3015/3669/2014/9793
GSE45837_WT_VS_GFI1_KO_PDC_DN	GSE45837_WT_VS_GFI1_KO_PDC_DN	110	0.374207272681468	1.65690071879815	0.000857846926550382	0.023720873825555	0.02058573567272	1179	tags=45%, list=26%, signal=35%	57446/309/684/1622/5901/11331/54539/517/30968/10960/54963/6128/6201/9535/6647/5214/1340/8668/10961/5710/59286/27335/5719/14/6203/65264/2547/5705/9551/56882/3669/22818/158/10616/25777/4710/9377/93974/29937/2923/514/7388/9380/3151/5714/7818/10589/293/3276/8665
KAECH_NAIVE_VS_MEMORY_CD8_TCELL_DN	KAECH_NAIVE_VS_MEMORY_CD8_TCELL_DN	92	0.395719858083127	1.70717676775027	0.000866290123975622	0.0239053556910573	0.0207458349569019	1009	tags=41%, list=22%, signal=33%	3687/6281/8530/1521/3695/2217/6275/2353/3148/4542/6282/3575/79180/3956/3398/302/301/22926/10063/5214/3002/6277/2268/3105/7520/960/3587/10972/29887/3689/26999/2745/7316/3676/10402/4600/7295/834
GO_REGULATION_OF_BIOMINERAL_TISSUE_DEVELOPMENT	GO_REGULATION_OF_BIOMINERAL_TISSUE_DEVELOPMENT	19	-0.629845	-1.87659	0.000874135334053396	0.0240726167300337	0.0208909894550892	704	tags=37%, list=15%, signal=31%	90/9475/10269/196527/2623/7040/359845
GSE15767_MED_VS_SCS_MAC_LN_UP	GSE15767_MED_VS_SCS_MAC_LN_UP	73	0.416339340049541	1.73255436690005	0.000889685488587446	0.0244509490488778	0.0212193183846829	1207	tags=40%, list=26%, signal=30%	9086/84532/653361/10410/308/2353/1622/5575/10581/9056/79887/533/81622/3123/6402/5777/1536/3455/81553/10577/2207/4205/3320/9450/427/10404/3001/23400/2055
GSE44732_UNSTIM_VS_IL27_STIM_IMATURE_DC_DN	GSE44732_UNSTIM_VS_IL27_STIM_IMATURE_DC_DN	78	0.405711669037768	1.70967720269592	0.000895475198925325	0.0245600453949153	0.0213139956954306	1040	tags=44%, list=23%, signal=34%	3550/6280/3074/6279/3493/2217/51614/123/334/8875/3575/11314/6205/9601/1666/10519/51726/2268/79887/1891/10162/6746/23062/2990/53407/7265/1535/3455/6916/3930/51099/51060/55840/23307
GSE2706_2H_VS_8H_R848_AND_LPS_STIM_DC_UP	GSE2706_2H_VS_8H_R848_AND_LPS_STIM_DC_UP	90	0.389618564591997	1.6727485565505	0.00090350521988997	0.0247300191423839	0.0214615043691169	1098	tags=39%, list=24%, signal=30%	6192/132/79058/5859/5982/4736/6237/1512/4542/83871/1537/517/27101/8895/6194/84329/4048/6122/373156/9528/4713/1939/26090/128346/327/3029/53346/10491/7267/6048/7384/137682/55967/55011/4716
GO_REGULATION_OF_PLATELET_AGGREGATION	GO_REGULATION_OF_PLATELET_AGGREGATION	12	-0.743818	-1.95803	0.000914999761381989	0.0248994923228247	0.02160857863467	902	tags=50%, list=20%, signal=40%	5588/5578/18/84959/5270/2039
GSE16385_UNTREATED_VS_12H_ROSIGLITAZONE_TREATED_MACROPHAGE_UP	GSE16385_UNTREATED_VS_12H_ROSIGLITAZONE_TREATED_MACROPHAGE_UP	12	-0.743598	-1.95745	0.000914999761381989	0.0248994923228247	0.02160857863467	898	tags=67%, list=20%, signal=54%	3516/23150/79739/9859/57464/8289/288/8365
GSE24574_BCL6_LOW_TFH_VS_TCONV_CD4_TCELL_DN	GSE24574_BCL6_LOW_TFH_VS_TCONV_CD4_TCELL_DN	81	0.399821355948656	1.69078755640189	0.000915232562036539	0.0248994923228247	0.02160857863467	1113	tags=40%, list=24%, signal=30%	4172/16/10989/54732/11260/1622/5052/4361/3615/6282/5698/3956/11151/4860/142/3843/2961/8668/2950/5557/23760/26227/5719/3155/10797/158/3033/7295/2058/908/3151/1495
GSE22886_IGM_MEMORY_BCELL_VS_BM_PLASMA_CELL_UP	GSE22886_IGM_MEMORY_BCELL_VS_BM_PLASMA_CELL_UP	116	0.375205435104822	1.67187972179868	0.000921777746235986	0.0249798495805099	0.0216783152421094	919	tags=35%, list=20%, signal=29%	178/6430/972/5293/6494/23344/6136/55843/4046/10347/1915/6187/8875/6147/9847/6201/11151/3921/6224/6235/4801/847/10181/3635/51567/974/3108/50618/25801/23062/3326/29887/25936/6234/6155/6160/274/9349/27430/5757/526
HALLMARK_MTORC1_SIGNALING	HALLMARK_MTORC1_SIGNALING	117	0.369908246334449	1.64546450275039	0.000921888623913883	0.0249798495805099	0.0216783152421094	1100	tags=38%, list=24%, signal=29%	5685/3308/10989/5684/23165/5052/5199/3251/821/10963/27101/11151/4860/8615/7184/5706/5704/4048/26136/3313/23760/7494/4074/26227/5719/23062/440/3689/10135/4802/116496/7323/2745/10797/5464/47/5478/5230/1075/3309/7296/5701/2058/908
GO_RESPIRATORY_ELECTRON_TRANSPORT_CHAIN	GO_RESPIRATORY_ELECTRON_TRANSPORT_CHAIN	53	0.461790533413665	1.81142561686348	0.000936558904899325	0.0253265047348928	0.0219791537116443	1461	tags=55%, list=32%, signal=38%	1738/4720/1537/54539/1329/4708/7381/1340/4713/7385/4722/1327/4705/4710/9377/7384/55967/7388/4716/4715/6389/4694/1345/4696/11315/4725/4700/4723/1350
GSE22886_NAIVE_TCELL_VS_DC_UP	GSE22886_NAIVE_TCELL_VS_DC_UP	122	0.358959599714494	1.61389950597574	0.000938511797640222	0.0253285563947143	0.0219809342078894	859	tags=40%, list=19%, signal=34%	6130/6181/3695/6188/29997/55843/6222/23521/3178/6143/6144/25873/6208/27250/6128/4666/6201/6232/6235/80135/6164/11224/9045/6122/7311/6158/8409/26136/6210/2197/6209/6402/6169/8631/65057/5204/27335/6672/919/9744/6125/26999/1936/6160/274/10225/3676/3669/9349
GO_COLLAGEN_CONTAINING_EXTRACELLULAR_MATRIX	GO_COLLAGEN_CONTAINING_EXTRACELLULAR_MATRIX	67	0.429229952402159	1.76287447168114	0.000942575343260563	0.0253874484669821	0.0220320426384573	625	tags=37%, list=14%, signal=33%	6280/6279/5272/6281/3915/6275/308/3958/309/1512/1520/5199/307/7045/2219/3956/5265/302/301/7184/6277/5660/7076/1462/3998
GO_NUCLEIC_ACID_PHOSPHODIESTER_BOND_HYDROLYSIS	GO_NUCLEIC_ACID_PHOSPHODIESTER_BOND_HYDROLYSIS	83	0.393571751607476	1.66752695555558	0.000956918881092789	0.0257224370148727	0.0223227564524162	663	tags=31%, list=14%, signal=27%	9337/27044/87178/581/5073/2071/5394/8635/29894/5982/5428/3148/4361/6233/1653/3921/142/6227/1642/283989/7311/128387/51567/10146/317/51585
MODULE_436	MODULE_436	48	0.476725733913229	1.82596819940042	0.000963624204897333	0.0258511829441046	0.0224344863021509	773	tags=42%, list=17%, signal=35%	7404/10578/10410/972/2633/684/3122/6772/3575/931/3507/84329/10417/3105/974/3108/6890/114769/2946/3959
GTGGGTGK_UNKNOWN	GTGGGTGK_UNKNOWN	67	-0.435447	-1.71443	0.000985354626207996	0.0263294560911895	0.0228495470902844	520	tags=28%, list=11%, signal=26%	2182/54536/128553/50488/51062/4900/84445/4297/56950/84959/4286/57551/395/351/2623/3673/6710/1657/26523
GCACTTT_MIR175P_MIR20A_MIR106A_MIR106B_MIR20B_MIR519D	GCACTTT_MIR175P_MIR20A_MIR106A_MIR106B_MIR20B_MIR519D	191	-0.326661	-1.53683	0.000984007259247185	0.0263294560911895	0.0228495470902844	1146	tags=35%, list=25%, signal=27%	23240/6774/5025/10746/94056/57655/195828/79137/25842/392/5869/54874/1785/63027/2004/9848/9444/51366/969/10725/4217/10618/51111/23112/6653/11329/27314/92912/23291/30845/55074/117178/800/259230/51009/9527/7707/3839/57169/25923/2182/5295/9926/50488/9813/4296/54623/84669/7465/196527/5090/351/81565/23243/11334/5775/6253/5601/116931/23125/1871/115548/8850/9322/83737/4090/26523
REACTOME_VIF_MEDIATED_DEGRADATION_OF_APOBEC3G	REACTOME_VIF_MEDIATED_DEGRADATION_OF_APOBEC3G	44	0.488092409337848	1.85122627387523	0.00099038173750479	0.0264114845175684	0.0229207339915556	1475	tags=57%, list=32%, signal=39%	5685/5721/5684/5713/6233/5698/5706/5720/5704/5707/7311/5710/5695/5719/5705/7316/5701/5714/5709/6923/5718/5689/5688/5696/9978
CAGTATT_MIR200B_MIR200C_MIR429	CAGTATT_MIR200B_MIR200C_MIR429	176	-0.333482	-1.55367	0.000994798657673921	0.0264769488888598	0.0229775460741667	1062	tags=32%, list=23%, signal=26%	9815/546/25842/5725/25932/2908/2313/9444/5128/129642/9465/204851/55973/3845/5527/488/84064/23291/7456/55074/9448/151987/6533/11163/3267/29979/135112/55288/8314/1998/23164/6804/9637/376940/10048/3953/23243/7716/1871/3340/29109/396/26190/50807/56916/6305/8850/2624/10499/55294/9969/81688/6710/288/23332/7461/7813
GSE13485_CTRL_VS_DAY7_YF17D_VACCINE_PBMC_DN	GSE13485_CTRL_VS_DAY7_YF17D_VACCINE_PBMC_DN	76	0.412622506215454	1.7307451994627	0.000999978140948783	0.0265624114841789	0.0230517132574704	1065	tags=41%, list=23%, signal=32%	5685/87178/26509/5721/51493/58475/10410/9111/6773/2633/684/51316/64761/6772/5698/23597/10581/51056/6890/6672/3959/1890/5610/10797/57130/51246/91351/4600/55601/3431/3428
GO_CELLULAR_METABOLIC_COMPOUND_SALVAGE	GO_CELLULAR_METABOLIC_COMPOUND_SALVAGE	19	0.62685243841714	1.92058148457131	0.0010051093341967	0.0266307989374459	0.0231110620844419	1093	tags=58%, list=24%, signal=44%	132/3251/51020/54963/4860/7378/353/1716/1890/100/8566
GSE3982_BCELL_VS_CENT_MEMORY_CD4_TCELL_UP	GSE3982_BCELL_VS_CENT_MEMORY_CD4_TCELL_UP	83	0.392507688710793	1.66301861989537	0.00100649973752019	0.0266307989374459	0.0231110620844419	613	tags=28%, list=13%, signal=24%	132/6279/3493/23075/1512/3122/307/51020/931/5265/9276/10063/7184/3507/54968/847/7462/2268/5660/3108/10094/7263/3123
GSE17721_POLYIC_VS_GARDIQUIMOD_16H_BMDC_DN	GSE17721_POLYIC_VS_GARDIQUIMOD_16H_BMDC_DN	90	0.386894766588592	1.66105448036268	0.00101104432344018	0.0266986929559722	0.0231699826929077	1134	tags=42%, list=25%, signal=32%	653361/37/4172/6181/26354/308/6136/7305/54543/91012/30968/10767/5706/22820/6152/55012/5770/10283/8409/8723/533/6169/25813/6599/4688/10565/5501/53346/55705/1603/10728/8662/4205/23307/23480/2923/962/5781
GO_MHC_PROTEIN_COMPLEX_BINDING	GO_MHC_PROTEIN_COMPLEX_BINDING	14	0.699630743847103	1.96172102065387	0.00101351154307906	0.0267115718013845	0.0231811593683276	670	tags=64%, list=15%, signal=55%	972/3122/10288/931/3312/3108/51571/3123/3326
RAF_UP.V1_DN	RAF_UP.V1_DN	42	-0.504182	-1.82441	0.00102362082528403	0.0268730338840131	0.0233212813460678	561	tags=48%, list=12%, signal=42%	5046/84909/55081/54847/8727/4601/9926/3480/18/2820/10451/10810/7403/23389/57419/8821/214/3983/8502/8365
TTGCCAA_MIR182	TTGCCAA_MIR182	136	-0.354793	-1.58654	0.00102314920425503	0.0268730338840131	0.0233212813460678	1133	tags=35%, list=25%, signal=27%	5025/7408/60412/4208/8935/6670/9815/54874/6867/8562/10138/9444/9465/23112/1810/92912/488/23291/7456/259230/90/112936/1112/8714/4086/3839/57153/5916/92597/9213/55573/10269/4297/9341/2710/9844/4286/23142/7468/396/3983/51560/55852/55294/1657/288/7813/26523
SMID_BREAST_CANCER_NORMAL_LIKE_UP	SMID_BREAST_CANCER_NORMAL_LIKE_UP	164	0.340001382981789	1.60646166687279	0.00103288634874355	0.0270636279416418	0.0234866849867594	1185	tags=44%, list=26%, signal=34%	54504/313/9938/653361/64231/3493/1521/3695/972/5293/7940/55843/28526/3122/4069/51316/8875/1540/3575/931/11151/9535/28638/3507/3820/3002/5788/4034/199/50619/6793/974/3561/4818/55704/3123/5330/5360/6402/919/9744/3932/51744/274/7035/10225/6642/5937/3676/3669/81553/3945/5880/80342/65095/1075/917/834/26191/3384/7091/3431/3428/54997/915/26112/962/9976/9452/2534/3001/3043
HOLLEMAN_ASPARAGINASE_RESISTANCE_B_ALL_UP	HOLLEMAN_ASPARAGINASE_RESISTANCE_B_ALL_UP	22	0.617640722726085	1.95526898905264	0.00104750773739618	0.0273048387552379	0.0236960154729214	829	tags=64%, list=18%, signal=52%	6130/6188/29997/23521/10399/6128/6175/6122/2091/27335/6193/51386/6125/79888
GNF2_DENR	GNF2_DENR	37	0.506322253392075	1.84802369214174	0.00104970838390331	0.0273048387552379	0.0236960154729214	962	tags=35%, list=21%, signal=28%	6741/5859/10902/3178/10199/5706/55854/9789/51389/220988/6731/5757/5478
GO_EPIDERMAL_GROWTH_FACTOR_RECEPTOR_SIGNALING_PATHWAY	GO_EPIDERMAL_GROWTH_FACTOR_RECEPTOR_SIGNALING_PATHWAY	48	-0.482791	-1.79939	0.00104457306132135	0.0273048387552379	0.0236960154729214	940	tags=42%, list=20%, signal=33%	58513/2241/8440/30011/79643/5286/1845/5295/6654/7429/6714/867/5782/55914/351/5290/5795/29924/55294/7040
GO_CYTOSKELETAL_PROTEIN_BINDING	GO_CYTOSKELETAL_PROTEIN_BINDING	352	-0.286512	-1.44253	0.00105018610597069	0.0273048387552379	0.0236960154729214	883	tags=26%, list=19%, signal=23%	9141/23002/8736/22921/4926/1627/85459/3796/889/6532/9050/56271/7456/5562/23499/80173/800/9448/7273/9475/79739/2801/66008/10611/2010/6840/1780/84376/1845/54822/56890/9217/10755/8727/1264/3927/9126/285331/7429/64423/23164/4130/7225/10634/91624/752/114327/6804/285753/79649/10810/7125/57551/9928/81565/10398/5775/1759/2275/4641/10152/26052/5829/226/201191/27229/29780/5874/22885/81/29109/2316/286/51203…
TTGCACT_MIR130A_MIR301_MIR130B	TTGCACT_MIR130A_MIR301_MIR130B	156	-0.351011	-1.61051	0.00105352218743495	0.027338900763937	0.0237255755773559	1067	tags=36%, list=23%, signal=29%	84196/546/392/57620/5869/1785/54842/54545/2004/137492/57448/9444/4154/23250/9465/969/5868/51111/23112/56261/7871/27314/23365/5562/90/23446/10928/694/3267/152006/55288/283209/57605/2182/26099/9859/84669/4297/7465/23518/6252/23469/55914/11186/11176/81565/23243/29922/57419/116931/153830/80315/9917/80727/4090/26523
GO_ANTIMICROBIAL_HUMORAL_RESPONSE	GO_ANTIMICROBIAL_HUMORAL_RESPONSE	28	0.556865881082305	1.88568333700671	0.00106896855274717	0.0276864906924574	0.0240272252738908	501	tags=43%, list=11%, signal=38%	6280/10578/6279/6283/3493/4069/6556/3934/6223/3507/55012/10417
GSE37301_GRANULOCYTE_MONOCYTE_PROGENITOR_VS_RAG2_KO_NK_CELL_DN	GSE37301_GRANULOCYTE_MONOCYTE_PROGENITOR_VS_RAG2_KO_NK_CELL_DN	104	0.382302858360119	1.68671971146905	0.00107328961726037	0.0276921034327179	0.0240320961900405	856	tags=31%, list=19%, signal=26%	28959/10482/5997/87178/11342/581/26118/6741/25983/23048/6141/10312/5901/7305/5199/51316/6147/8895/3934/301/6223/6164/6277/8881/11060/2896/6171/6193/641638/57231/5902/5464
GSE26030_UNSTIM_VS_RESTIM_TH1_DAY5_POST_POLARIZATION_DN	GSE26030_UNSTIM_VS_RESTIM_TH1_DAY5_POST_POLARIZATION_DN	96	0.379620598557475	1.65539787939437	0.00107223431488836	0.0276921034327179	0.0240320961900405	1072	tags=40%, list=23%, signal=31%	132/5685/5859/129285/4869/10410/308/23344/10923/1512/56954/23092/7045/302/301/4860/83937/6277/10961/353/6402/10972/7297/689/509/55858/3015/23141/9871/30/526/25797/7431/10952/1075/25796/83939/5127
REACTOME_INTERLEUKIN_12_SIGNALING	REACTOME_INTERLEUKIN_12_SIGNALING	33	0.538224209925997	1.90618540071353	0.00108470108029069	0.027933122857715	0.0242412605830333	1189	tags=45%, list=26%, signal=34%	759/6775/5721/3936/27250/6647/302/6175/5306/3313/7297/9987/5478/9049/829
GATA_C	GATA_C	57	-0.460921	-1.76818	0.00109636892132036	0.0281798137605657	0.0244553468665445	1101	tags=44%, list=24%, signal=34%	54875/8328/4152/11183/5571/6867/23291/90/55363/1264/139322/221264/93035/4084/4286/9152/2275/489/4641/4904/80335/2623/2039/6304/6007
GO_NEGATIVE_REGULATION_OF_DEVELOPMENTAL_PROCESS	GO_NEGATIVE_REGULATION_OF_DEVELOPMENTAL_PROCESS	218	-0.315153	-1.50825	0.00110048217233236	0.0282317612803287	0.02450042859155	908	tags=28%, list=20%, signal=24%	5977/64081/3516/613/3845/10443/6653/889/6532/57045/664/23512/23166/9448/811/9475/25920/4211/6915/66008/84376/8898/6777/56478/8451/6272/5295/6993/5916/5087/3720/1786/7225/3087/54623/54542/205717/84959/351/2539/3135/55796/4775/7057/26052/84695/2623/81/396/50807/22852/2624/2039/54892/29924/55294/7040/359845/8365/23332/26523
GSE13484_UNSTIM_VS_YF17D_VACCINE_STIM_PBMC_DN	GSE13484_UNSTIM_VS_YF17D_VACCINE_STIM_PBMC_DN	69	0.433531993924367	1.78096253130044	0.00110544511225216	0.0283052682063201	0.024564220261271	1065	tags=42%, list=23%, signal=33%	5685/3301/10410/9111/6773/2633/684/2114/64761/55332/6772/5698/51056/6890/6672/4683/8763/3959/9663/5610/3669/4012/81553/10616/23347/4600/55601/3431/3428
GSE3982_EOSINOPHIL_VS_BCELL_DN	GSE3982_EOSINOPHIL_VS_BCELL_DN	80	0.400416609563256	1.69448416616373	0.00110920101915731	0.0283476487736907	0.0246009994779207	1113	tags=44%, list=24%, signal=34%	11137/5272/5073/4172/6130/25983/6167/23165/30968/4860/6194/3507/5720/54968/4708/6227/7462/10480/64210/2091/440/6193/25813/26003/509/27430/5184/6217/6129/93974/9100/3428/9779/7818/1495
LIAN_NEUTROPHIL_GRANULE_CONSTITUENTS	LIAN_NEUTROPHIL_GRANULE_CONSTITUENTS	13	0.719069036952231	1.97387869217303	0.00111603278785038	0.0284146159231189	0.0246591157196335	984	tags=77%, list=21%, signal=61%	1512/1520/4069/4123/3934/2990/1536/3689/4057/1075
REACTOME_CYTOKINE_SIGNALING_IN_IMMUNE_SYSTEM	REACTOME_CYTOKINE_SIGNALING_IN_IMMUNE_SYSTEM	339	0.274200228301094	1.42805431161043	0.00111490213822195	0.0284146159231189	0.0246591157196335	1080	tags=32%, list=24%, signal=26%	1843/3687/51231/5685/6195/9688/759/3055/6283/6775/5721/1441/10410/5293/5684/4790/6773/23511/23165/2633/684/2353/5713/57122/3122/4927/821/6233/6772/6655/3936/3575/5698/27250/3934/6647/302/5518/301/10581/7184/3660/5706/5720/23225/3312/5536/3684/5704/6416/5770/6175/5306/5707/3105/7311/3635/5921/4215/3561/7076/960/5710/3587/3313/3123/5695/7297/5719/5451/5777/6672/6709/4791/3689/6059/25939/3932/5705/5…
REACTOME_CYTOSOLIC_TRNA_AMINOACYLATION	REACTOME_CYTOSOLIC_TRNA_AMINOACYLATION	22	0.613889072518213	1.94339236719253	0.00112438695621574	0.0285616283136925	0.0247866977908177	591	tags=45%, list=13%, signal=40%	5917/5859/16/6897/3735/1615/8565/4677/10056/2617
GTGCAAT_MIR25_MIR32_MIR92_MIR363_MIR367	GTGCAAT_MIR25_MIR32_MIR92_MIR363_MIR367	117	-0.375397	-1.64713	0.00112604018548128	0.0285616283136925	0.0247866977908177	983	tags=36%, list=21%, signal=29%	10184/27347/51552/3344/969/10725/57492/51111/79717/8997/488/23077/7029/59338/51306/1130/66008/152006/1385/57646/60313/4659/6374/23396/132864/81611/8303/11176/57419/80315/109/1871/51701/9665/115548/8850/2624/4627/55294/81688/399687/1657
POMEROY_MEDULLOBLASTOMA_PROGNOSIS_DN	POMEROY_MEDULLOBLASTOMA_PROGNOSIS_DN	26	0.56698633418673	1.87396482930517	0.00113125477472377	0.0286400599064213	0.0248547632444	894	tags=50%, list=19%, signal=41%	6130/6222/4736/7086/517/6208/3921/6223/6157/10961/6202/7323/3945
GO_REGULATION_OF_CELLULAR_AMINE_METABOLIC_PROCESS	GO_REGULATION_OF_CELLULAR_AMINE_METABOLIC_PROCESS	48	0.472973477390619	1.81159620183687	0.00113871035693187	0.028728452719445	0.0249314733646787	804	tags=38%, list=17%, signal=31%	5685/5721/5684/5713/3251/5698/4947/5706/5720/3684/9056/5704/5707/5710/5695/5719/3689/5705
GO_REGULATION_OF_CELLULAR_KETONE_METABOLIC_PROCESS	GO_REGULATION_OF_CELLULAR_KETONE_METABOLIC_PROCESS	53	0.454971418721701	1.7846768679317	0.00114113314492534	0.028728452719445	0.0249314733646787	665	tags=30%, list=14%, signal=26%	5685/37/5721/5684/5713/5698/4947/5706/5720/9056/5704/5707/5978/5710/5695/5719
TCF4_Q5	TCF4_Q5	56	-0.461165	-1.76273	0.001139580422035	0.028728452719445	0.0249314733646787	1333	tags=57%, list=29%, signal=41%	10100/8754/83877/8436/79718/5108/29072/54875/11183/2004/6932/5579/55793/5527/7029/9578/4086/127544/8906/5612/128553/5359/91624/6804/9844/4286/9736/5292/23243/51701/8289/1657
PROVENZANI_METASTASIS_UP	PROVENZANI_METASTASIS_UP	89	0.40188246512733	1.72882755151829	0.00114842196847319	0.0287956409772308	0.0249897814913211	1222	tags=46%, list=27%, signal=34%	132/8530/4172/16/6897/3735/5713/3178/123/51316/517/3936/2734/29117/28638/9601/3843/847/23450/4048/5557/7520/65057/689/3932/220988/6303/22818/5464/253725/1075/54407/23644/54997/100/2058/9114/5547/2534/7014/10959
GSE24634_TEFF_VS_TCONV_DAY10_IN_CULTURE_DN	GSE24634_TEFF_VS_TCONV_DAY10_IN_CULTURE_DN	91	0.398580012720341	1.71746100361624	0.00114846376470002	0.0287956409772308	0.0249897814913211	941	tags=35%, list=20%, signal=29%	6280/3687/6279/4332/8291/11342/59342/3958/1512/3122/3101/4069/334/6556/3575/4125/3684/79887/5660/3108/25801/5872/2896/3689/967/5791/4688/3029/2512/10577/2207/6916
GSE21670_IL6_VS_TGFB_AND_IL6_TREATED_STAT3_KO_CD4_TCELL_DN	GSE21670_IL6_VS_TGFB_AND_IL6_TREATED_STAT3_KO_CD4_TCELL_DN	70	-0.428982	-1.71687	0.00115020383034885	0.0287956409772308	0.0249897814913211	1457	tags=57%, list=32%, signal=40%	3482/113263/6711/26502/23429/10653/1639/3665/22823/1523/5583/9857/55108/57655/27109/140609/79137/9466/2004/5128/57492/84333/5351/57018/59338/5863/26986/8672/79036/9213/55683/54542/9152/84898/23125/10765/81628/80344/84725/23162
GO_CALCIUM_DEPENDENT_PHOSPHOLIPID_BINDING	GO_CALCIUM_DEPENDENT_PHOSPHOLIPID_BINDING	21	0.622372485746139	1.94931970382363	0.00116978456337891	0.0292316164782131	0.0253681350245427	363	tags=52%, list=8%, signal=48%	8291/308/23344/309/306/144402/307/8895/9847/302/301
IK2_01	IK2_01	69	-0.426354	-1.70157	0.0011751764844841	0.0293120729789805	0.0254379577583143	700	tags=33%, list=15%, signal=29%	7273/55103/10611/1112/8906/2783/57704/2356/5922/4659/55777/3720/3480/4900/56950/9341/5782/51701/9917/64319/10499/2869/288
GSE2405_0H_VS_1.5H_A_PHAGOCYTOPHILUM_STIM_NEUTROPHIL_UP	GSE2405_0H_VS_1.5H_A_PHAGOCYTOPHILUM_STIM_NEUTROPHIL_UP	59	0.452307206925378	1.80431471049832	0.00119456813463694	0.0296314382514539	0.0257151131924071	892	tags=39%, list=19%, signal=32%	28959/6280/6281/3094/57446/212/2217/6282/5698/10581/84329/51056/199/6277/10417/6050/5872/29887/4688/963/6303/5464/3033
KEGG_HUNTINGTONS_DISEASE	KEGG_HUNTINGTONS_DISEASE	97	0.38286093286923	1.66132700705186	0.00119365521887257	0.0296314382514539	0.0257151131924071	1479	tags=49%, list=32%, signal=34%	581/4720/5431/1537/1329/517/6647/4708/515/7381/1340/5978/4713/7385/5330/4722/317/506/509/498/1327/4705/841/5436/4710/9377/7384/7419/514/7388/4716/4715/3065/6389/293/4694/522/5332/292/1345/4696/4725/4700/1347/4723/1350/2876/3066
GSE28726_ACT_CD4_TCELL_VS_ACT_NKTCELL_UP	GSE28726_ACT_CD4_TCELL_VS_ACT_NKTCELL_UP	103	0.373576852973702	1.64670462527956	0.00119283504421858	0.0296314382514539	0.0257151131924071	1057	tags=38%, list=23%, signal=30%	10575/7321/5134/4869/4790/10923/10902/5713/1622/55832/4927/8439/3251/821/6282/51020/3843/3002/2961/23450/5538/1642/5707/8668/3326/5550/79888/220988/10204/5501/7867/9987/7431/5436/27161/5230/7295/7419/2923
REACTOME_GENE_AND_PROTEIN_EXPRESSION_BY_JAK_STAT_SIGNALING_AFTER_INTERLEUKIN_12_STIMULATION	REACTOME_GENE_AND_PROTEIN_EXPRESSION_BY_JAK_STAT_SIGNALING_AFTER_INTERLEUKIN_12_STIMULATION	28	0.553906892517095	1.87566348191886	0.0012037899723113	0.0296749826699008	0.0257529024363769	1189	tags=50%, list=26%, signal=37%	759/6775/5721/3936/27250/6647/302/6175/5306/3313/9987/5478/9049/829
ANDERSEN_LIVER_CANCER_KRT19_UP	ANDERSEN_LIVER_CANCER_KRT19_UP	26	0.565558834234331	1.86924675314824	0.00120994884023313	0.0296749826699008	0.0257529024363769	774	tags=50%, list=17%, signal=42%	6222/4736/23521/6208/6189/6133/6157/22934/6122/26136/6206/805/4688
GSE17301_CTRL_VS_48H_ACD3_ACD28_STIM_CD8_TCELL_UP	GSE17301_CTRL_VS_48H_ACD3_ACD28_STIM_CD8_TCELL_UP	75	0.416712049613337	1.75028866458002	0.00120632426698985	0.0296749826699008	0.0257529024363769	523	tags=27%, list=11%, signal=24%	132/11137/8291/59342/3094/3695/6141/11331/3178/6144/8563/3575/6128/6201/7184/3507/3820/7462/10417/9022
CDC5_01	CDC5_01	63	-0.44549	-1.74108	0.00121391658765268	0.0296749826699008	0.0257529024363769	1055	tags=44%, list=23%, signal=35%	546/5571/11343/54556/4154/204851/51526/800/201294/1112/7117/4601/2182/5295/128553/5087/9991/50488/2710/284/8821/80315/64062/51701/3983/7118/23332/10999
GSE7852_LN_VS_THYMUS_TREG_UP	GSE7852_LN_VS_THYMUS_TREG_UP	72	-0.426227	-1.71672	0.00120138859937966	0.0296749826699008	0.0257529024363769	1030	tags=46%, list=22%, signal=36%	1152/9214/138050/51429/6515/2921/23365/84938/57045/80162/2983/55074/63891/7273/10257/1112/5578/2776/64114/10154/55024/84959/5138/55690/115361/57419/375033/85451/3340/51560/84166/5795/23492
GSE23568_CTRL_TRANSDUCED_VS_WT_CD8_TCELL_UP	GSE23568_CTRL_TRANSDUCED_VS_WT_CD8_TCELL_UP	97	0.382771804594396	1.66094025771976	0.00121371618284823	0.0296749826699008	0.0257529024363769	678	tags=31%, list=15%, signal=27%	9086/28959/3055/6281/440275/6275/3958/1512/10199/51316/6282/931/302/301/142/22926/3507/6643/9056/7462/6277/22934/79887/974/10961/6050/3587/23062/23787/689
GSE22935_WT_VS_MYD88_KO_MACROPHAGE_UP	GSE22935_WT_VS_MYD88_KO_MACROPHAGE_UP	95	0.381100943237401	1.65716821260595	0.00120994884023313	0.0296749826699008	0.0257529024363769	938	tags=37%, list=20%, signal=30%	3687/653361/3055/79158/10227/54732/10312/7305/29066/5052/5199/10261/79180/302/301/4860/84329/23450/3635/25934/26136/81622/4074/1536/25939/3959/4688/79792/10695/29992/9871/6642/51246/841/2207
GSE34156_TLR1_TLR2_LIGAND_VS_NOD2_AND_TLR1_TLR2_LIGAND_24H_TREATED_MONOCYTE_UP	GSE34156_TLR1_TLR2_LIGAND_VS_NOD2_AND_TLR1_TLR2_LIGAND_24H_TREATED_MONOCYTE_UP	90	0.382684315885584	1.64297776129448	0.00120735794335897	0.0296749826699008	0.0257529024363769	923	tags=37%, list=20%, signal=30%	3055/26509/2217/308/3958/7305/7045/6556/10288/10261/58191/10011/81037/3820/7462/5306/5660/2212/55959/7076/1462/55704/2896/290/1536/5791/4688/65264/29992/6303/2799/526/2512
GSE42021_CD24HI_VS_CD24LOW_TCONV_THYMUS_DN	GSE42021_CD24HI_VS_CD24LOW_TCONV_THYMUS_DN	86	0.3976544232989	1.70213050622975	0.00122562504678129	0.029907024197589	0.0259542755219223	1009	tags=40%, list=22%, signal=31%	5685/972/9111/6773/2633/1520/684/57122/55332/1540/5698/58472/8615/64419/5720/51056/3105/51567/373156/9528/10241/6890/4683/10135/25939/9663/2745/5937/3669/23214/10616/2634/4600/834
GSE11864_UNTREATED_VS_CSF1_IN_MAC_UP	GSE11864_UNTREATED_VS_CSF1_IN_MAC_UP	82	0.40063369821378	1.69358598042238	0.00123758969075633	0.0301444680271947	0.0261603368984688	1145	tags=48%, list=25%, signal=36%	11322/6430/6188/212/6136/55843/4069/11331/4123/6143/1537/8563/9709/51020/51187/9535/301/6194/55854/50854/11224/4034/22934/9138/5719/6234/6203/51389/10632/7323/220988/7178/23216/54431/55840/9512/1060/64754/6168
GSE41978_WT_VS_ID2_KO_KLRG1_LOW_EFFECTOR_CD8_TCELL_DN	GSE41978_WT_VS_ID2_KO_KLRG1_LOW_EFFECTOR_CD8_TCELL_DN	64	-0.442247	-1.72639	0.00124239785100711	0.0302070569396214	0.0262146535655838	1276	tags=50%, list=28%, signal=37%	5054/51647/22795/4811/3017/5025/1182/348093/29094/1152/23137/613/23291/55081/9249/3069/55114/128553/4084/5533/56950/3916/9844/55076/65125/5292/81565/204/3340/4199/7461/5139
GSE2128_CTRL_VS_MIMETOPE_NEGATIVE_SELECTION_DP_THYMOCYTE_NOD_UP	GSE2128_CTRL_VS_MIMETOPE_NEGATIVE_SELECTION_DP_THYMOCYTE_NOD_UP	80	0.398161772815012	1.6849421414926	0.00124662076492744	0.0302552169099476	0.0262564483336194	938	tags=34%, list=20%, signal=27%	28959/64231/59342/6775/128338/58475/10410/1520/26207/2114/7305/51316/3575/1653/10581/3248/2212/55959/3561/116984/23062/3959/7319/5550/5880/841/2207
GSE2826_XID_VS_BTK_KO_BCELL_DN	GSE2826_XID_VS_BTK_KO_BCELL_DN	73	0.408805889361587	1.70120466815266	0.00125468081297654	0.0303961631782862	0.0263787660292242	1285	tags=44%, list=28%, signal=32%	6280/6279/26354/3148/5199/307/8875/3934/5214/7284/199/5557/373156/3561/6890/83941/919/51125/2235/2745/10327/23259/483/917/26191/100/915/10404/3043/56889/644/5329
GO_POSITIVE_REGULATION_OF_IMMUNE_SYSTEM_PROCESS	GO_POSITIVE_REGULATION_OF_IMMUNE_SYSTEM_PROCESS	420	0.262822008774045	1.40522063296934	0.00125859241999491	0.0304362833609521	0.0264135836114758	957	tags=28%, list=21%, signal=24%	6280/164/5685/6279/64332/3055/4332/8291/10808/581/7321/5134/5721/3493/440275/4292/6188/972/5293/3735/5684/4790/29997/3958/23075/2633/1520/2353/28526/5713/3122/3148/7305/5199/64005/6556/6233/3059/10288/30968/6772/1540/2219/3575/11314/5698/3956/1653/11151/3398/301/4860/6223/7184/3485/28638/5706/3507/5720/5788/3684/55012/199/5704/7462/10417/5707/2268/3105/7311/3635/7520/2212/974/8723/5710/51571/1009…
GO_MATURATION_OF_SSU_RRNA	GO_MATURATION_OF_SSU_RRNA	20	0.636600298261992	1.97350827810095	0.00126812173634732	0.030611868891361	0.0265659623705188	980	tags=75%, list=21%, signal=59%	25983/25926/83732/6208/55813/3921/6223/6227/6202/6234/9277/90121/6217/25879/65095
REACTOME_SCF_SKP2_MEDIATED_DEGRADATION_OF_P27_P21	REACTOME_SCF_SKP2_MEDIATED_DEGRADATION_OF_P27_P21	41	0.499443346660173	1.86127674313957	0.00128124929055382	0.0308735320120236	0.0267930420252091	836	tags=39%, list=18%, signal=32%	5685/5721/5684/5713/6233/5698/5706/5720/5704/5707/7311/5710/5695/5719/5705/7316
GATA1_02	GATA1_02	69	-0.42312	-1.68866	0.00129185880652997	0.0310736947153574	0.0269667496437676	1411	tags=52%, list=31%, signal=37%	54498/57161/3181/7328/1390/4781/9734/90550/29072/54875/2870/2313/91526/8453/51366/30011/4154/3191/57690/9448/7273/55103/598/139322/10019/3720/9213/50488/26355/3087/867/284/4286/80204/80344/6304
WONG_EMBRYONIC_STEM_CELL_CORE	WONG_EMBRYONIC_STEM_CELL_CORE	150	0.335455147577955	1.56713738483988	0.00131119796671422	0.031482749755946	0.0273217407373959	984	tags=35%, list=21%, signal=28%	581/5134/6741/4172/4720/54148/26354/6188/4736/57122/3148/3178/83871/5052/4691/1329/10963/30968/3921/6232/142/6223/5887/9601/6157/8668/5557/51253/7520/4713/10146/10961/6206/2617/3313/2091/27335/6202/689/892/6193/51386/6137/10797/115106/6217/158/3033/22/7341/55705/1075
GSE29618_BCELL_VS_MONOCYTE_DAY7_FLU_VACCINE_DN	GSE29618_BCELL_VS_MONOCYTE_DAY7_FLU_VACCINE_DN	98	0.369124194084853	1.6076594897835	0.0013251464825214	0.0317611485526533	0.0275633441489214	965	tags=33%, list=21%, signal=26%	3074/313/6817/6283/7321/1441/9741/2217/7940/7086/7305/4542/3613/26234/79180/3398/2950/5660/7378/2896/10135/4043/967/29992/9555/2799/2512/7867/25797/6916/7431/10402
REACTOME_G_ALPHA_S_SIGNALLING_EVENTS	REACTOME_G_ALPHA_S_SIGNALLING_EVENTS	26	-0.576283	-1.87127	0.00134270568553658	0.0321249477316145	0.0278790607532557	651	tags=38%, list=14%, signal=33%	26212/2783/157/5739/6714/5138/2781/109/2869/5139
GO_CELL_SUBSTRATE_JUNCTION_ASSEMBLY	GO_CELL_SUBSTRATE_JUNCTION_ASSEMBLY	37	-0.507734	-1.78287	0.00135080293458457	0.0322614775208571	0.0279975456865457	726	tags=35%, list=16%, signal=30%	23499/9448/9475/1845/6714/395/7057/3673/7145/2039/5795/7094/23332
REACTOME_G1_S_DNA_DAMAGE_CHECKPOINTS	REACTOME_G1_S_DNA_DAMAGE_CHECKPOINTS	44	0.478217546075177	1.81377310727593	0.00136766018577943	0.032532403746776	0.0282326641612945	836	tags=36%, list=18%, signal=30%	5685/5721/5684/5713/6233/5698/5706/5720/5704/5707/7311/5710/5695/5719/5705/7316
GSE27241_WT_VS_RORGT_KO_TH17_POLARIZED_CD4_TCELL_TREATED_WITH_DIGOXIN_UP	GSE27241_WT_VS_RORGT_KO_TH17_POLARIZED_CD4_TCELL_TREATED_WITH_DIGOXIN_UP	89	-0.403784	-1.68314	0.00136563614316434	0.032532403746776	0.0282326641612945	1167	tags=45%, list=25%, signal=34%	9857/7249/9873/2033/9611/29072/580/25932/9031/57448/81704/10725/488/23499/55833/9448/5578/64710/285195/6654/54454/23196/9918/145567/2975/65125/8925/57551/10291/9928/23049/11176/10396/246175/7468/116931/8289/9969/7094/8239
GSE13946_CTRL_VS_DSS_COLITIS_GD_TCELL_FROM_COLON_UP	GSE13946_CTRL_VS_DSS_COLITIS_GD_TCELL_FROM_COLON_UP	84	0.39335738811361	1.68030846269218	0.00136937937810647	0.032532403746776	0.0282326641612945	1259	tags=42%, list=27%, signal=31%	6280/3687/6279/5997/5272/8530/10923/23092/4542/307/6282/301/22926/3820/199/1891/960/4818/29887/689/4942/805/116496/81553/51099/834/514/1176/83641/4694/84817/644/6923/64780/3459
GSE43260_BTLA_POS_VS_NEG_INTRATUMORAL_CD8_TCELL_UP	GSE43260_BTLA_POS_VS_NEG_INTRATUMORAL_CD8_TCELL_UP	118	0.356738549598706	1.5919235262036	0.00138685368784739	0.0328896373704969	0.0285426829660573	1104	tags=39%, list=24%, signal=30%	682/313/241/11047/3695/6275/54732/5713/79109/4069/5901/123/8439/51020/2219/25998/9535/302/22862/7184/22872/9601/5306/2950/6793/4713/23760/2896/79171/3689/1662/967/1535/9871/7035/10130/27095/23216/10952/3309/6428/7419/64061/2923/9114/5714
LEE_LIVER_CANCER_CIPROFIBRATE_UP	LEE_LIVER_CANCER_CIPROFIBRATE_UP	21	0.61855426142634	1.93736072416006	0.00139803059180501	0.0330965347470471	0.0287222351501953	942	tags=71%, list=21%, signal=57%	682/6280/23165/2114/123/3934/3485/10417/26136/5360/967/22920/116496/25797/7351
GSE21927_GMCSF_IL6_VS_GMCSF_GCSF_TREATED_BONE_MARROW_DN	GSE21927_GMCSF_IL6_VS_GMCSF_GCSF_TREATED_BONE_MARROW_DN	93	0.381376747654595	1.6554510244358	0.00140067298575309	0.0331010179855556	0.0287261258484711	1093	tags=40%, list=24%, signal=31%	11137/79892/5917/10410/4292/25983/23788/25926/4927/1537/8563/51020/22926/10063/5706/5887/9601/3312/5557/2926/5886/23760/5719/11124/4683/27249/2547/3015/9551/3669/6427/10988/10726/9100/3431/5701/8566
REACTOME_AUF1_HNRNP_D0_BINDS_AND_DESTABILIZES_MRNA	REACTOME_AUF1_HNRNP_D0_BINDS_AND_DESTABILIZES_MRNA	44	0.477667781824661	1.81168797338423	0.00142425214170454	0.0335994027974843	0.0291586401848785	836	tags=39%, list=18%, signal=32%	5685/5721/5684/5713/6233/5698/5706/5720/3312/5704/5707/7311/5710/5695/5719/5705/7316
GSE21063_CTRL_VS_ANTI_IGM_STIM_BCELL_NFATC1_KO_3H_UP	GSE21063_CTRL_VS_ANTI_IGM_STIM_BCELL_NFATC1_KO_3H_UP	87	0.395848690359786	1.69616210123594	0.00145723482288085	0.0343174986037596	0.0297818267742252	905	tags=30%, list=20%, signal=24%	28959/6280/132/6279/59342/5272/84958/6275/308/3958/309/64761/3934/6277/3105/533/8907/10972/51529/55754/3959/4057/10225/3669/47/22931
GSE7831_UNSTIM_VS_INFLUENZA_STIM_PDC_4H_UP	GSE7831_UNSTIM_VS_INFLUENZA_STIM_PDC_4H_UP	80	0.393915607971962	1.6669732088319	0.0014625666855147	0.0343501457794065	0.0298101590411253	774	tags=38%, list=17%, signal=32%	28959/3687/5997/129285/972/308/3122/5052/306/7045/3936/79180/5698/4125/58472/11151/6647/10519/515/9056/26091/26136/64333/7385/3123/6890/29887/967/5791/4688
GO_POSITIVE_REGULATION_OF_IMMUNE_RESPONSE	GO_POSITIVE_REGULATION_OF_IMMUNE_RESPONSE	331	0.276781658517617	1.44033843271214	0.00146371230347997	0.0343501457794065	0.0298101590411253	1114	tags=33%, list=24%, signal=27%	6280/164/5685/6279/64332/3055/4332/581/7321/5721/3493/440275/4292/6188/972/5293/3735/5684/4790/29997/3958/2633/1520/28526/5713/3122/3148/5199/64005/6556/6233/30968/1540/2219/11314/5698/1653/301/6223/7184/28638/5706/3507/5720/5788/3684/5704/7462/10417/5707/2268/3105/7311/3635/7520/2212/974/8723/5710/51571/10094/81622/54440/3123/7494/5695/8631/7322/55183/5719/5777/3326/919/3689/26999/1535/3932/5058…
GSE360_CTRL_VS_B_MALAYI_HIGH_DOSE_MAC_UP	GSE360_CTRL_VS_B_MALAYI_HIGH_DOSE_MAC_UP	94	0.385005472206369	1.67407659404852	0.00148537884306525	0.0347980939380598	0.0301989028309592	929	tags=33%, list=20%, signal=27%	3074/54504/6907/6281/11322/2071/51493/10989/8439/4125/27250/7390/9601/3507/5707/6122/8881/353/9552/6672/805/6059/6599/3959/6431/10632/6574/30/10204/22/23216
GSE5542_UNTREATED_VS_IFNA_TREATED_EPITHELIAL_CELLS_24H_DN	GSE5542_UNTREATED_VS_IFNA_TREATED_EPITHELIAL_CELLS_24H_DN	68	0.422854618261119	1.73948946937307	0.00149457033290015	0.0348922700210287	0.0302806318585214	1159	tags=49%, list=25%, signal=37%	11040/25926/5575/5199/6147/51187/10767/64744/374618/199/10056/22934/9045/25801/28969/128346/8907/5777/689/1327/2746/55139/23214/5757/2053/708/10988/3646/4205/27018/65991/9698/51123
GSE360_T_GONDII_VS_M_TUBERCULOSIS_DC_DN	GSE360_T_GONDII_VS_M_TUBERCULOSIS_DC_DN	68	0.42234376536722	1.73738798297335	0.00149457033290015	0.0348922700210287	0.0302806318585214	1014	tags=40%, list=22%, signal=31%	6279/4332/5721/241/3493/2633/684/2353/23092/5052/10288/3575/5698/23012/3312/6890/84991/6746/6672/3959/2745/3669/2053/2207/7127/834/3309
GSE28726_ACT_CD4_TCELL_VS_ACT_VA24NEG_NKTCELL_UP	GSE28726_ACT_CD4_TCELL_VS_ACT_VA24NEG_NKTCELL_UP	98	0.366713240624982	1.59715898000576	0.00150182963892223	0.0349408433579597	0.0303227853593645	1057	tags=36%, list=23%, signal=28%	11137/29889/7321/5134/10989/23511/10528/10923/10902/5713/1622/4927/8439/3251/51020/4860/27069/3002/2961/5538/5707/4942/6059/79888/220988/5501/483/7867/9987/5436/27161/5230/7295/7419/2923
DACOSTA_UV_RESPONSE_VIA_ERCC3_COMMON_DN	DACOSTA_UV_RESPONSE_VIA_ERCC3_COMMON_DN	255	-0.305763	-1.48604	0.00150179213407475	0.0349408433579597	0.0303227853593645	1216	tags=38%, list=26%, signal=30%	26057/23325/4781/219333/22823/1523/2803/8853/9857/6397/7159/9873/10006/8454/29072/7750/580/2632/140609/546/11183/54874/2908/23195/10184/5786/11343/23180/27347/23272/5870/9444/51366/5128/4154/4289/3516/23137/10643/9414/5527/3796/889/9867/23517/23291/6733/23077/23512/90/9475/23118/7707/1806/1112/5586/3839/5578/1385/8476/2530/2776/4659/23200/4331/6654/8500/8672/3720/54454/9859/545/23518/5782/10142/2…
GSE15930_NAIVE_VS_48H_IN_VITRO_STIM_CD8_TCELL_UP	GSE15930_NAIVE_VS_48H_IN_VITRO_STIM_CD8_TCELL_UP	56	-0.455444	-1.74087	0.00153371454665135	0.0356212462865979	0.0309132608596726	1284	tags=52%, list=28%, signal=38%	79647/2040/3665/55108/6776/9466/55630/3797/8315/5046/10906/6653/254065/162/8727/54893/3720/3682/7125/351/55690/28996/2623/1729/2944/23162/7094/359845/54477
GSE40068_CXCR5POS_BCL6POS_TFH_VS_CXCR5NEG_BCL6NEG_CD4_TCELL_DN	GSE40068_CXCR5POS_BCL6POS_TFH_VS_CXCR5NEG_BCL6NEG_CD4_TCELL_DN	69	-0.420316	-1.67747	0.00154189280720733	0.0357496590042194	0.0310247015376769	829	tags=30%, list=18%, signal=25%	56261/27075/114883/57187/8898/1385/57646/54799/5739/9332/728621/10114/2820/10396/3340/4299/4249/7145/9969/6304/359845
GO_PEPTIDASE_ACTIVATOR_ACTIVITY_INVOLVED_IN_APOPTOTIC_PROCESS	GO_PEPTIDASE_ACTIVATOR_ACTIVITY_INVOLVED_IN_APOPTOTIC_PROCESS	10	0.732215358260958	1.86394699144257	0.00156460202706618	0.0362139618408765	0.0314276384420172	1075	tags=70%, list=23%, signal=54%	1512/51065/10399/317/1075/834/27018
GSE22886_NAIVE_CD4_TCELL_VS_DC_DN	GSE22886_NAIVE_CD4_TCELL_VS_DC_DN	131	0.35308616800892	1.61333095262234	0.0015767347172401	0.0364322915658184	0.0316171119850327	1335	tags=43%, list=29%, signal=31%	3687/4332/972/2217/308/1512/3122/5052/821/7045/6282/4125/27069/51056/5538/10295/2950/533/3108/6050/3123/5872/4074/2896/55884/506/56672/805/3155/967/4688/7319/6642/10797/9555/526/2512/53346/7431/9375/1075/8673/8992/7296/7251/1495/5663/7879/8417/2787/2720/3459/50/5226/8655/8878
IVANOVA_HEMATOPOIESIS_INTERMEDIATE_PROGENITOR	IVANOVA_HEMATOPOIESIS_INTERMEDIATE_PROGENITOR	44	0.475455820505753	1.80329849460517	0.00159402819298157	0.0367020319446158	0.0318512013435874	933	tags=43%, list=20%, signal=35%	5859/5684/10227/1622/51316/8563/55250/10960/83937/5214/25934/10146/6746/2990/51225/55692/79719/7867/10577
GSE13485_CTRL_VS_DAY7_YF17D_VACCINE_PBMC_UP	GSE13485_CTRL_VS_DAY7_YF17D_VACCINE_PBMC_UP	58	0.44452302360713	1.76470853845642	0.00159656830824733	0.0367020319446158	0.0318512013435874	1281	tags=55%, list=28%, signal=40%	5859/6181/5018/2353/7086/26156/7203/56997/6128/4666/8667/6194/3843/6122/3030/2091/6202/51585/689/6125/1327/6217/5894/6129/6134/293/9791/8665/3385/8664/6135/292
GSE5589_UNSTIM_VS_45MIN_LPS_STIM_MACROPHAGE_UP	GSE5589_UNSTIM_VS_45MIN_LPS_STIM_MACROPHAGE_UP	88	0.392942959506048	1.69084287014656	0.00159570016475035	0.0367020319446158	0.0318512013435874	1257	tags=45%, list=27%, signal=34%	9337/9688/6188/25983/57703/5901/54543/7203/134218/5698/3921/9524/5214/55660/51726/6277/26136/3561/960/5872/27335/6142/6193/5791/5937/5464/369/10577/7431/51602/54431/6628/567/2923/7874/1431/8664/23406/3107/9184
GSE34156_UNTREATED_VS_24H_NOD2_LIGAND_TREATED_MONOCYTE_DN	GSE34156_UNTREATED_VS_24H_NOD2_LIGAND_TREATED_MONOCYTE_DN	90	0.376194860937715	1.61511659813811	0.00159998708406799	0.0367180709394786	0.0318651204981317	972	tags=38%, list=21%, signal=30%	313/3055/4332/26509/308/3958/23075/7045/6556/10288/10261/3956/58191/7110/10011/5306/2212/55959/1462/25801/2896/5777/290/1536/5791/4688/65264/10695/29992/6303/526/2512/10577/4710
GSE42021_TREG_VS_TCONV_PLN_UP	GSE42021_TREG_VS_TCONV_PLN_UP	89	0.394922145467415	1.6988854827803	0.00161164166165094	0.0369227378307603	0.0320427369955621	1065	tags=39%, list=23%, signal=31%	5685/26118/7321/5721/10410/9111/6773/2633/1520/684/64761/55332/6772/5698/58472/10581/51056/3105/373156/10241/6890/6672/4683/25939/3959/1890/5610/3669/10616/2634/4600/55601/567/3431/3428
GO_TRANSLATION_REGULATOR_ACTIVITY	GO_TRANSLATION_REGULATOR_ACTIVITY	84	0.390708509115724	1.6689932213079	0.00162188514678856	0.0369691185316973	0.0320829876565126	1202	tags=42%, list=26%, signal=31%	9086/16/440275/1984/51065/1915/6208/10985/10767/8667/7284/8668/8666/54505/10480/1939/10658/27335/51386/6203/1936/5610/1153/708/27161/3646/8662/9775/6134/83939/10209/5935/2107/8665/8664
CUI_TCF21_TARGETS_2_UP	CUI_TCF21_TARGETS_2_UP	84	0.390035391325701	1.66611785769928	0.00162188514678856	0.0369691185316973	0.0320829876565126	1079	tags=40%, list=23%, signal=32%	28959/4172/2217/6136/4046/5575/23224/7045/10399/3956/3485/5557/4713/974/6625/3108/1462/353/5360/28969/26227/25936/6203/1535/5902/5464/23007/9793/7867/23347/6628/6415/81502/55011
GO_NEURON_DEVELOPMENT	GO_NEURON_DEVELOPMENT	285	-0.288853	-1.42511	0.00161665853684742	0.0369691185316973	0.0320829876565126	773	tags=22%, list=17%, signal=20%	23028/8997/23077/23499/9448/57187/5291/66008/10611/8898/5578/1385/4891/57704/2182/5295/6654/55773/285331/1857/170506/5792/6801/1719/50488/51393/4130/7225/51062/6714/91624/7465/220164/10154/9637/10048/65125/8925/5090/23294/160/351/1608/81565/132320/23043/8450/5290/5601/10152/26052/201191/85451/214/396/50807/57699/2624/23162/6710/8239/288/5365/27005
PROVENZANI_METASTASIS_DN	PROVENZANI_METASTASIS_DN	68	0.420638478809166	1.73037297620295	0.00163499774236269	0.0372051594189581	0.0322878315146622	1273	tags=43%, list=28%, signal=31%	3308/11047/10410/9111/29997/309/6237/6282/5698/3934/6647/10581/6223/4637/960/10972/27335/79171/10130/7178/2512/7127/8774/5701/1495/4129/3276/23406/10552
GO_REGULATION_OF_BONE_MINERALIZATION	GO_REGULATION_OF_BONE_MINERALIZATION	16	-0.662019	-1.88382	0.00163973360067337	0.0372501097769133	0.0323268408780636	704	tags=38%, list=15%, signal=32%	90/10269/196527/2623/7040/359845
REACTOME_FBXL7_DOWN_REGULATES_AURKA_DURING_MITOTIC_ENTRY_AND_IN_EARLY_MITOSIS	REACTOME_FBXL7_DOWN_REGULATES_AURKA_DURING_MITOTIC_ENTRY_AND_IN_EARLY_MITOSIS	42	0.492402007407506	1.83536281925074	0.00164723089677114	0.0373575356655961	0.0324200685123023	1486	tags=60%, list=32%, signal=41%	5685/5721/5684/5713/6233/5698/5706/5720/5704/5707/7311/5710/5695/5719/5705/7316/5701/5714/5709/5718/5689/5688/5696/9978/6500
GO_POSITIVE_REGULATION_OF_NEUROLOGICAL_SYSTEM_PROCESS	GO_POSITIVE_REGULATION_OF_NEUROLOGICAL_SYSTEM_PROCESS	10	-0.733766	-1.82866	0.00165609820746652	0.0373705311419866	0.0324313464038286	358	tags=40%, list=8%, signal=37%	6804/18/10810/3673
GO_PEPTIDASE_COMPLEX	GO_PEPTIDASE_COMPLEX	63	0.435711521411182	1.75676764371973	0.00165699088589653	0.0373705311419866	0.0324313464038286	804	tags=35%, list=17%, signal=29%	5685/5721/11047/5684/5713/5698/5706/5887/5720/5704/5707/90701/5886/9097/5710/55578/9789/5695/5719/28972/6687/5705
BENPORATH_ES_WITH_H3K27ME3	BENPORATH_ES_WITH_H3K27ME3	92	-0.390229	-1.64373	0.00165058346895219	0.0373705311419866	0.0324313464038286	1004	tags=36%, list=22%, signal=29%	57179/2313/2887/10138/5579/84333/987/79739/4211/8714/1780/2982/54847/157/57140/3614/3087/4900/220164/6804/10154/146225/10451/283212/84159/1608/81615/9152/80318/2624/375449/6710/2869
REACTOME_NEDDYLATION	REACTOME_NEDDYLATION	98	0.363878350167113	1.58481208261967	0.00165888158841337	0.0373705311419866	0.0324313464038286	676	tags=30%, list=15%, signal=26%	26235/5685/26118/7321/5721/5684/51667/51138/5713/55832/6233/26234/28952/5931/5698/170622/51088/5706/5720/11275/5704/1642/5707/7311/5710/5695/7322/5719/55884
REACTOME_PROTEIN_LOCALIZATION	REACTOME_PROTEIN_LOCALIZATION	62	0.428264848344178	1.71742441629718	0.00166960711592466	0.0375494640371456	0.0325866301134418	1055	tags=48%, list=23%, signal=38%	5825/7321/10531/3295/29928/1537/54543/118424/6233/54927/10063/847/7311/1891/373156/3313/7322/506/25813/3155/7485/498/7323/7316/30/2053/10952/51024/23480/9512
GO_CELL_PROJECTION_ORGANIZATION	GO_CELL_PROJECTION_ORGANIZATION	419	-0.266933	-1.36781	0.00167376196129754	0.0375802727217122	0.0326133668787725	798	tags=21%, list=17%, signal=19%	5341/1781/23028/8997/23077/30845/89765/117178/23499/80173/9448/59338/55081/5291/66008/10611/10257/8898/5586/5578/80254/1385/4891/2182/5295/6654/4750/55773/285331/1857/7429/170506/5792/6801/3480/1719/50488/51393/4130/7225/11258/51062/6714/91624/167691/7465/220164/196527/10154/9637/10142/10451/10810/10048/22832/8925/160/351/81565/132320/23043/8450/5290/10152/26052/201191/29780/214/22885/2316/396/36…
PID_AVB3_INTEGRIN_PATHWAY	PID_AVB3_INTEGRIN_PATHWAY	25	-0.571191	-1.83139	0.00169616824554335	0.0380200902082426	0.0329950546103686	702	tags=44%, list=15%, signal=37%	5298/5286/5295/3480/6714/867/10451/5290/5829/7094/1293
GO_NEUTROPHIL_MIGRATION	GO_NEUTROPHIL_MIGRATION	34	0.526404434797752	1.88122299507505	0.00170235950717526	0.0380358457473733	0.0330087277729305	158	tags=26%, list=3%, signal=26%	6280/120425/6279/8291/6283/1441/972/5293/3958
HILLION_HMGA1_TARGETS	HILLION_HMGA1_TARGETS	30	0.538898702807718	1.85954719244332	0.00170589871612988	0.0380358457473733	0.0330087277729305	1050	tags=53%, list=23%, signal=41%	2353/6143/1329/6205/3398/6647/6223/515/3326/2946/6137/1327/10327/369/917/567
GO_UNFOLDED_PROTEIN_BINDING	GO_UNFOLDED_PROTEIN_BINDING	55	0.451238387162353	1.77780775579434	0.0017081460295619	0.0380358457473733	0.0330087277729305	1100	tags=49%, list=24%, signal=38%	10575/3301/4869/821/7203/9360/7184/3312/51726/56886/10694/3313/3998/5204/3326/14/10294/7265/6687/55757/5478/10726/10728/3309/3320/9049/908
DER_IFN_ALPHA_RESPONSE_UP	DER_IFN_ALPHA_RESPONSE_UP	48	0.463634350487523	1.77582521755365	0.00170318778498417	0.0380358457473733	0.0330087277729305	1093	tags=44%, list=24%, signal=34%	9111/5431/2633/684/6772/5698/3660/5720/3105/533/6890/8763/2547/10521/841/6427/4600/567/3431/3428/8566
GO_REGULATION_OF_PLATELET_ACTIVATION	GO_REGULATION_OF_PLATELET_ACTIVATION	17	-0.636298	-1.84592	0.00171455957239994	0.0381157609060377	0.0330780807126496	1056	tags=53%, list=23%, signal=41%	6403/7006/5588/5341/5578/18/84959/5270/2039
BECKER_TAMOXIFEN_RESISTANCE_UP	BECKER_TAMOXIFEN_RESISTANCE_UP	17	0.634520852297327	1.86828171075684	0.00174494041967908	0.0387273454328116	0.0336088333949615	835	tags=59%, list=18%, signal=48%	1869/10410/9111/684/3660/1666/2961/3959/5610/6642
GSE17721_LPS_VS_GARDIQUIMOD_8H_BMDC_DN	GSE17721_LPS_VS_GARDIQUIMOD_8H_BMDC_DN	82	0.394055190048922	1.66577686389081	0.0017722187526101	0.0392038030290502	0.0340223185897969	830	tags=34%, list=18%, signal=28%	28959/64332/51703/5394/57446/6897/10528/25926/3615/9709/10960/9262/9535/1615/3843/7284/7381/9056/4048/57003/79887/2617/54440/51386/4688/7319/81619/2745
GO_CELL_MORPHOGENESIS_INVOLVED_IN_DIFFERENTIATION	GO_CELL_MORPHOGENESIS_INVOLVED_IN_DIFFERENTIATION	200	-0.316034	-1.49674	0.00176934844585376	0.0392038030290502	0.0340223185897969	1213	tags=36%, list=26%, signal=28%	4781/842/1523/2803/51466/57498/83706/9260/2033/10507/7408/10006/4208/25932/1785/4352/5786/2887/10084/2241/30011/5588/1627/8997/23077/23499/811/201294/5291/66008/10611/5578/1385/4891/5295/6654/128637/170506/50488/51393/4130/7225/51062/6714/91624/9341/220164/10154/9637/10048/351/9928/81565/23043/5290/10152/26052/85451/29780/214/2623/81/2316/396/23218/4627/2039/6710/8239/288/5365/1293
GO_A_BAND	GO_A_BAND	12	-0.718099	-1.89033	0.0018027994465125	0.0397499603451629	0.0344962914386852	868	tags=67%, list=19%, signal=54%	5525/8736/7273/4659/226/286/8850/4635
GO_ANTIOXIDANT_ACTIVITY	GO_ANTIOXIDANT_ACTIVITY	33	0.527072984817193	1.86669200351872	0.00180153253943535	0.0397499603451629	0.0344962914386852	1028	tags=48%, list=22%, signal=38%	6280/3048/3045/241/5052/6647/847/2950/373156/25824/51714/2946/26034/7295/6415/7296
ACTGCCT_MIR34B	ACTGCCT_MIR34B	78	-0.406187	-1.6576	0.00182223837585871	0.0401130255201264	0.0348113710507911	1107	tags=42%, list=24%, signal=33%	6786/29956/27109/392/4363/27347/10659/51552/23002/5525/10725/57492/23077/7029/162/23476/59338/55103/7707/1112/4122/1385/1998/92597/4130/10269/9341/4286/57551/214/3340/11273/9969
MORF_SART1	MORF_SART1	55	0.449992548749691	1.77289934982643	0.00184325224034859	0.0405095207349574	0.0351554623244952	587	tags=29%, list=13%, signal=26%	6181/4736/6141/3178/6144/4691/6233/6128/4666/6194/55854/6727/6152/10480/2197/6206
RHEIN_ALL_GLUCOCORTICOID_THERAPY_UP	RHEIN_ALL_GLUCOCORTICOID_THERAPY_UP	31	0.544567294501431	1.88287919553946	0.00185496782662199	0.0405687777186988	0.0352068874369524	467	tags=39%, list=10%, signal=35%	6279/5997/759/4332/212/23075/4069/8875/931/5788/11275/3684
GO_RESPONSE_TO_INTERLEUKIN_12	GO_RESPONSE_TO_INTERLEUKIN_12	34	0.525040268777696	1.87634784525414	0.00185452420207748	0.0405687777186988	0.0352068874369524	1074	tags=41%, list=23%, signal=32%	759/6775/5721/3936/27250/6647/302/6175/5306/3313/7297/9987/5478/9049
GSE21927_SPLEEN_C57BL6_VS_4T1_TUMOR_BALBC_MONOCYTES_UP	GSE21927_SPLEEN_C57BL6_VS_4T1_TUMOR_BALBC_MONOCYTES_UP	116	0.363548903503219	1.61993932598384	0.00185265923031765	0.0405687777186988	0.0352068874369524	1343	tags=53%, list=29%, signal=39%	6130/6181/3094/57446/6188/6167/26286/51070/6141/6144/6233/54963/6128/4666/6201/8667/6189/7284/11224/7381/4048/6122/8409/6210/3030/2091/5204/6746/6202/7297/689/2990/14/6193/51386/6125/22907/6137/1936/498/10632/521/1327/7178/1153/6129/23091/6138/7388/293/8665/3385/5728/89941/11184/64780/1432/6165/1345/11315/1933/10449
GSE24634_TREG_VS_TCONV_POST_DAY7_IL4_CONVERSION_DN	GSE24634_TREG_VS_TCONV_POST_DAY7_IL4_CONVERSION_DN	83	0.384041446760801	1.62714793912062	0.00186349775312969	0.0406893829785309	0.0353115525524917	1024	tags=35%, list=22%, signal=28%	28959/3074/3055/4332/59342/2217/3958/1512/1520/2353/4069/7305/145389/2734/6643/79887/5660/55704/5872/1536/967/5791/1890/6303/2512/25797/7267/1075/4205
GO_PIGMENT_GRANULE	GO_PIGMENT_GRANULE	62	0.424635937818245	1.70287178708679	0.0018671915729525	0.0407041729974493	0.035324387805623	1217	tags=48%, list=26%, signal=36%	682/27044/10575/84958/309/5901/5052/821/302/7184/9601/3312/10961/10972/3326/967/10130/535/10015/526/483/3309/2923/23385/3320/822/7879/84079/6520/5879
GSE22886_IL2_VS_IL15_STIM_NKCELL_UP	GSE22886_IL2_VS_IL15_STIM_NKCELL_UP	22	-0.599929	-1.88145	0.00187777325969441	0.0408160035860996	0.0354214379798709	311	tags=36%, list=7%, signal=34%	8654/10810/8844/351/1608/7057/3709/4199
GSE19401_NAIVE_VS_IMMUNIZED_MOUSE_PLN_FOLLICULAR_DC_UP	GSE19401_NAIVE_VS_IMMUNIZED_MOUSE_PLN_FOLLICULAR_DC_UP	100	0.371669538967103	1.63019654778581	0.00187837099651459	0.0408160035860996	0.0354214379798709	1113	tags=41%, list=24%, signal=32%	6192/6280/1843/6279/5272/6283/3094/4790/6275/4736/5428/7045/10963/3956/4860/11224/5704/6175/8668/7378/7494/5360/27335/3326/290/6672/274/9871/5937/220988/2014/56829/6427/27161/4600/9775/6428/7296/3431/7430/1495
GO_RIBONUCLEOPROTEIN_COMPLEX_SUBUNIT_ORGANIZATION	GO_RIBONUCLEOPROTEIN_COMPLEX_SUBUNIT_ORGANIZATION	139	0.339739520228372	1.56224761760889	0.00188252752677935	0.040840556987718	0.0354427462098838	1202	tags=43%, list=26%, signal=33%	4869/6430/55239/29997/6136/23521/51065/6208/6147/51187/6128/1653/3921/8667/6232/6223/6152/6637/6175/8668/8666/6122/10181/10480/10146/1939/6209/51119/6169/10658/27335/3326/6234/55692/6193/51386/6125/10569/22907/6431/1153/708/27161/3646/10728/6628/8662/6634/6134/83939/3320/55011/4848/23451/51340/9733/23019/8665/51631/8664
GSE37301_MULTIPOTENT_PROGENITOR_VS_RAG2_KO_NK_CELL_DN	GSE37301_MULTIPOTENT_PROGENITOR_VS_RAG2_KO_NK_CELL_DN	84	0.387818415661214	1.65664758185551	0.00189381496907065	0.0410194850604163	0.0355980257344108	793	tags=32%, list=17%, signal=27%	29889/9741/51667/2114/5901/51316/118424/79180/8895/1653/3934/25998/301/9276/51144/4801/4677/60626/10056/6277/1642/27335/7265/3959/7319/51125/6431
REACTOME_STABILIZATION_OF_P53	REACTOME_STABILIZATION_OF_P53	43	0.483060481245807	1.8074946134019	0.00189716090812735	0.0410261046382539	0.0356037704165262	836	tags=37%, list=18%, signal=31%	5685/5721/5684/5713/6233/5698/5706/5720/5704/5707/7311/5710/5695/5719/5705/7316
JECHLINGER_EPITHELIAL_TO_MESENCHYMAL_TRANSITION_UP	JECHLINGER_EPITHELIAL_TO_MESENCHYMAL_TRANSITION_UP	20	0.623744165696613	1.93365331084535	0.00190686962617328	0.0411700779769315	0.0357287151009309	1175	tags=75%, list=26%, signal=56%	6279/8635/10410/6237/6772/7378/26227/440/10797/7431/26191/6678/567/100/6520
HAHTOLA_SEZARY_SYNDROM_DN	HAHTOLA_SEZARY_SYNDROM_DN	18	0.626368932583443	1.87797844251967	0.00191866469602589	0.0413585645497978	0.035892289798702	583	tags=56%, list=13%, signal=49%	10578/5272/1521/684/28526/51348/3820/3002/10417/4818
GSE9316_IL6_KO_VS_IFNG_KO_INVIVO_EXPANDED_CD4_TCELL_DN	GSE9316_IL6_KO_VS_IFNG_KO_INVIVO_EXPANDED_CD4_TCELL_DN	71	0.411565728998406	1.70908105626321	0.00192328856382255	0.0413875560296292	0.0359174495354368	631	tags=28%, list=14%, signal=25%	11137/64332/313/26092/5721/10410/6897/3735/684/2353/11260/64761/4860/4677/5720/3002/51056/7076/7378/6890
RUTELLA_RESPONSE_TO_HGF_VS_CSF2RB_AND_IL4_UP	RUTELLA_RESPONSE_TO_HGF_VS_CSF2RB_AND_IL4_UP	179	0.31893939161339	1.52937063699085	0.00192614385553632	0.0413875560296292	0.0359174495354368	1175	tags=40%, list=26%, signal=31%	6280/3074/313/26509/37/6283/4720/8635/308/3958/26286/2114/10312/123/5052/3613/334/10288/6772/26234/51020/2219/11314/4860/10581/4947/4677/1666/23387/9056/199/528/4048/11079/4818/3030/5360/6402/5872/29887/1536/10135/967/10695/5610/56851/535/2799/10015/53346/23216/25777/5962/1603/4600/834/8992/6678/3384/7091/3431/8566/9777/26112/9051/9450/962/427/51123/2534/6520
GSE1432_1H_VS_6H_IFNG_MICROGLIA_DN	GSE1432_1H_VS_6H_IFNG_MICROGLIA_DN	101	0.377083325279554	1.65682463448502	0.00193787251559789	0.0415733731724609	0.0360787076161435	1061	tags=38%, list=23%, signal=30%	5685/26118/3301/6741/5721/9111/3735/5684/2633/29066/64761/6772/1540/5698/55813/8615/55660/6729/2961/51056/5886/116984/10241/6890/10973/4683/963/1890/10797/5937/10616/2634/7127/64422/55601/9100/64431/3431
GO_NCRNA_CATABOLIC_PROCESS	GO_NCRNA_CATABOLIC_PROCESS	12	0.704644864220284	1.88814737843512	0.00195041281437203	0.0416201418099582	0.0361192949408927	115	tags=33%, list=3%, signal=33%	27044/87178/5073/5394
ALCALA_APOPTOSIS	ALCALA_APOPTOSIS	65	0.426631566979801	1.74374007091534	0.00194795866464612	0.0416201418099582	0.0361192949408927	1279	tags=48%, list=28%, signal=35%	581/972/5018/4736/23788/23165/1915/5214/3002/3312/6175/3105/3030/23787/506/26999/10632/1327/23259/5880/80342/834/2011/9051/962/293/8665/2242/387/2521/64834
GRADE_COLON_AND_RECTAL_CANCER_UP	GRADE_COLON_AND_RECTAL_CANCER_UP	145	0.331130313521638	1.5332752988991	0.00194634135140075	0.0416201418099582	0.0361192949408927	1236	tags=41%, list=27%, signal=31%	9087/3308/87178/6741/4172/16/4869/6897/9111/3735/5684/7940/308/5982/10528/10923/56954/7086/2114/5901/3148/3178/5052/7045/1653/7076/960/5710/2617/10694/3313/2091/5695/14/3015/10797/55661/5464/9555/6731/3945/51246/6427/5478/3646/6628/8662/6678/9512/81502/2058/8566/7818/51507/7874/9791/23613/3184/10492/53827
TGCTGCT_MIR15A_MIR16_MIR15B_MIR195_MIR424_MIR497	TGCTGCT_MIR15A_MIR16_MIR15B_MIR195_MIR424_MIR497	195	-0.321891	-1.5196	0.00195238993372636	0.0416201418099582	0.0361192949408927	927	tags=28%, list=20%, signal=23%	9444/23205/5128/5298/613/55973/5527/84333/23112/11108/9209/6532/55529/8997/84910/59338/55585/1130/10611/8816/1780/1845/54815/54847/1264/2182/5295/50488/55573/132864/7791/4297/7465/6804/5090/160/5292/23142/351/11176/4775/5889/11059/1871/9318/396/3673/2039/9322/8289/55294/9780/4090/26523
GSE15330_HSC_VS_LYMPHOID_PRIMED_MULTIPOTENT_PROGENITOR_DN	GSE15330_HSC_VS_LYMPHOID_PRIMED_MULTIPOTENT_PROGENITOR_DN	89	0.390145477486355	1.67833709879571	0.00195905763699486	0.041630746068675	0.0361284976569711	1128	tags=46%, list=25%, signal=35%	682/3687/6279/5272/2289/4172/3915/55320/79158/10227/23075/4542/307/51316/3251/6282/79180/301/22926/10063/3684/51726/199/4713/960/27166/5719/29887/9663/116496/10762/7431/9377/834/93974/1062/3151/4715/5714/1176/962
GSE7509_DC_VS_MONOCYTE_DN	GSE7509_DC_VS_MONOCYTE_DN	87	0.391219500137443	1.67632660043533	0.00195905763699486	0.041630746068675	0.0361284976569711	1114	tags=48%, list=24%, signal=37%	6279/11137/3055/9482/5721/8635/84950/2114/5052/6772/931/5698/9535/302/4860/9056/2268/10467/10162/3123/7494/6890/27166/29887/1536/28972/26003/3959/6431/2745/5902/30/2634/51246/5894/4600/7295/10636/2923/100/7430/5663
GSE17721_CTRL_VS_POLYIC_8H_BMDC_DN	GSE17721_CTRL_VS_POLYIC_8H_BMDC_DN	60	0.432236566933411	1.72876940398223	0.00197150927451813	0.0417638087132617	0.036243973690844	1023	tags=43%, list=22%, signal=34%	6907/84532/79892/759/64231/5272/1105/684/51316/1428/6262/51056/7076/25801/7297/5777/5791/54662/5902/3676/54940/9555/1198/6415/8673/663
GSE32423_MEMORY_VS_NAIVE_CD8_TCELL_DN	GSE32423_MEMORY_VS_NAIVE_CD8_TCELL_DN	72	-0.415195	-1.67229	0.00196939754281047	0.0417638087132617	0.036243973690844	1137	tags=42%, list=25%, signal=32%	1656/143098/2632/79137/51552/55069/23137/23112/1810/254065/57045/6601/9448/51306/3839/26224/4659/5792/92597/84187/8303/3992/3682/10396/23043/64062/1871/4249/84181/399687
GSE21670_STAT3_KO_VS_WT_CD4_TCELL_DN	GSE21670_STAT3_KO_VS_WT_CD4_TCELL_DN	79	0.4005713286255	1.68947742344038	0.00198307939116375	0.0419430616055857	0.0363995351042678	585	tags=29%, list=13%, signal=26%	64332/113251/11040/10531/10989/26354/5293/11260/23224/6556/137835/7203/1540/9262/3398/1615/8565/55180/3843/5770/10056/10162/7378
GSE2706_R848_VS_R848_AND_LPS_2H_STIM_DC_UP	GSE2706_R848_VS_R848_AND_LPS_2H_STIM_DC_UP	38	-0.511737	-1.80797	0.00200213391463621	0.0422137422564079	0.0366344404610656	683	tags=39%, list=15%, signal=34%	55037/91875/8906/56478/285331/1857/8916/10301/2275/7057/59307/11273/23218/10499/57489
GSE41867_DAY6_VS_DAY8_LCMV_ARMSTRONG_EFFECTOR_CD8_TCELL_DN	GSE41867_DAY6_VS_DAY8_LCMV_ARMSTRONG_EFFECTOR_CD8_TCELL_DN	77	0.402859254572049	1.69273851454614	0.00200118790875819	0.0422137422564079	0.0366344404610656	1166	tags=43%, list=25%, signal=33%	4172/23075/23511/55832/29928/6647/9276/3843/6729/8078/3312/50854/51726/5886/28969/55968/9552/5719/494115/1662/51389/51629/3029/10204/10988/10726/3309/6634/9100/10250/4715/51504/51002
GO_PRERIBOSOME	GO_PRERIBOSOME	23	0.595071222006668	1.91071694614123	0.0020154265748511	0.0422157321578125	0.0366361673613742	980	tags=57%, list=21%, signal=45%	25983/10528/26156/10199/83732/6201/55813/80135/2091/9277/25879/51602/65095
GO_I_BAND	GO_I_BAND	30	-0.54081	-1.80841	0.00203365811522464	0.0422157321578125	0.0366361673613742	1059	tags=53%, list=23%, signal=41%	2280/3315/5525/8736/7273/4659/91624/10398/2275/226/29780/81/2316/286/8850/288
REACTOME_FATTY_ACID_METABOLISM	REACTOME_FATTY_ACID_METABOLISM	56	0.437214533379648	1.72112732325511	0.00203207400670115	0.0422157321578125	0.0366361673613742	1002	tags=41%, list=22%, signal=33%	37/241/51703/3295/1622/23597/9524/51144/1666/3248/5538/4048/284486/3030/788/30/47/3033/2053/6916/5565/10728/5321
GSE13493_DP_VS_CD8POS_THYMOCYTE_DN	GSE13493_DP_VS_CD8POS_THYMOCYTE_DN	64	0.422029964928927	1.71071366457003	0.00203207400670115	0.0422157321578125	0.0366361673613742	948	tags=41%, list=21%, signal=33%	54504/84958/5917/51703/3695/972/6222/23788/25926/54888/137835/51020/94005/5214/50650/10295/51752/3108/3313/6169/689/10632/5184/2014/158/9375
GSE21033_1H_VS_12H_POLYIC_STIM_DC_DN	GSE21033_1H_VS_12H_POLYIC_STIM_DC_DN	64	-0.434569	-1.69642	0.0020148824832347	0.0422157321578125	0.0366361673613742	900	tags=33%, list=20%, signal=27%	9465/5868/23002/23112/55975/4013/29102/9448/1130/54536/1147/57464/55076/23469/65125/57551/11176/5290/27333/10075/729665
GO_ELECTRON_TRANSPORT_CHAIN	GO_ELECTRON_TRANSPORT_CHAIN	79	0.39977255993517	1.68610848120107	0.00202293995124469	0.0422157321578125	0.0366361673613742	1631	tags=58%, list=35%, signal=38%	653361/1738/4720/1537/54539/1329/4708/7381/1340/4713/7385/4722/26227/1536/1535/4688/498/2745/1327/4705/10327/4710/9377/7296/7384/55967/7388/4716/4715/4129/6389/4694/1345/4696/11315/4725/4700/1347/4723/1350/57019/128/4835/4204/83442/4707
KRIEG_KDM3A_TARGETS_NOT_HYPOXIA	KRIEG_KDM3A_TARGETS_NOT_HYPOXIA	79	0.399670462332038	1.68567786726754	0.00202293995124469	0.0422157321578125	0.0366361673613742	1276	tags=43%, list=28%, signal=32%	5685/2289/6775/5721/51703/84950/2633/3251/83732/6772/6223/55110/90701/7378/23731/114769/64756/440/116496/85378/27430/5565/8673/6432/83939/567/64431/55967/3151/84265/829/8634/56674/2589
GSE43955_1H_VS_42H_ACT_CD4_TCELL_WITH_TGFB_IL6_UP	GSE43955_1H_VS_42H_ACT_CD4_TCELL_WITH_TGFB_IL6_UP	89	0.389663469759444	1.67626358648642	0.00203664159142848	0.0422157321578125	0.0366361673613742	1000	tags=34%, list=22%, signal=27%	11342/5859/57446/6494/6275/6222/51065/6141/11331/83732/25873/10960/27250/51170/9056/6793/2926/3108/1716/2896/689/6709/51389/509/151903/22818/3930/51099/10952/10422
YATTNATC_UNKNOWN	YATTNATC_UNKNOWN	74	-0.412527	-1.66132	0.00201865567140555	0.0422157321578125	0.0366361673613742	927	tags=45%, list=20%, signal=36%	79772/6774/64324/54875/5571/9444/10643/23002/9414/9867/488/55119/800/1112/5871/6777/4601/6272/64114/7225/9844/4286/23469/351/489/7057/80315/22885/8502/5795/23381/2869/127795
TIEN_INTESTINE_PROBIOTICS_24HR_UP	TIEN_INTESTINE_PROBIOTICS_24HR_UP	257	0.283435958566559	1.43161741566443	0.00203374856772292	0.0422157321578125	0.0366361673613742	1063	tags=30%, list=23%, signal=24%	6907/5825/9688/113251/7321/3301/5917/4172/2071/6430/5982/23511/10528/10923/10902/57122/1622/5901/3251/3613/27336/27101/3398/10063/5706/6637/60626/3248/4708/5707/54998/4637/54505/10146/9097/5695/10658/59286/23062/23787/4942/25813/5209/4043/7265/6687/7485/4175/51125/10632/9551/79888/220988/84901/47/5184/253725/158/56829/2799/6683/6427/7341/708/397/10988/10726/7155/10422/9775/8673/6428/8992/475/6432…
DACOSTA_UV_RESPONSE_VIA_ERCC3_DN	DACOSTA_UV_RESPONSE_VIA_ERCC3_DN	455	-0.262379	-1.36038	0.00203584677412092	0.0422157321578125	0.0366361673613742	1216	tags=34%, list=26%, signal=28%	26057/23325/4781/219333/22823/5906/1523/2803/8853/57498/9857/157680/6397/23240/7159/9873/10006/8935/8454/29072/7750/79882/6670/580/2632/140609/27032/546/9031/11183/51582/54874/2908/23195/4363/10184/5786/11343/8453/23180/27347/10892/23272/5870/10138/8546/9444/51366/5128/51347/129642/4154/4289/3516/23137/10643/23002/9414/5525/4528/10443/1434/5527/3796/889/9867/8847/23517/23291/6733/23077/221154/235…
SHEDDEN_LUNG_CANCER_GOOD_SURVIVAL_A5	SHEDDEN_LUNG_CANCER_GOOD_SURVIVAL_A5	17	-0.632655	-1.83536	0.00205336410471325	0.0424970785720867	0.0368803288100337	504	tags=35%, list=11%, signal=32%	23309/23294/6253/8502/64319/29965
GO_TRANSFERASE_ACTIVITY_TRANSFERRING_PENTOSYL_GROUPS	GO_TRANSFERASE_ACTIVITY_TRANSFERRING_PENTOSYL_GROUPS	17	0.630182823956017	1.85550883027313	0.00206637279172536	0.0427008184556539	0.0370571408204153	1006	tags=53%, list=22%, signal=42%	3251/64761/4860/142/7378/353/10135/1890/143
REACTOME_CROSS_PRESENTATION_OF_SOLUBLE_EXOGENOUS_ANTIGENS_ENDOSOMES	REACTOME_CROSS_PRESENTATION_OF_SOLUBLE_EXOGENOUS_ANTIGENS_ENDOSOMES	35	0.500023535323759	1.80892296999048	0.00207063335418253	0.0427234349867569	0.0370767681720274	804	tags=37%, list=17%, signal=31%	5685/5721/5684/5713/5698/5706/5720/5704/5707/5710/5695/5719/5705
LIAN_LIPA_TARGETS_6M	LIAN_LIPA_TARGETS_6M	19	0.601882470797405	1.84407726357489	0.00209566270840876	0.0431738512782714	0.0374676538867777	986	tags=63%, list=21%, signal=50%	6280/64231/2289/58475/5199/6556/10261/3820/2212/51744/2207/7127
MORF_EIF3S2	MORF_EIF3S2	191	0.30593417744251	1.48357595570166	0.00210500837358652	0.0433002789530129	0.0375773718808569	1542	tags=48%, list=34%, signal=33%	10575/6741/4720/51493/10989/6897/5018/23511/10902/26156/11331/1537/3615/4691/10985/6647/5518/8667/7184/55854/8565/7284/22934/8668/9045/7520/10480/5886/3030/1716/2091/5695/27335/1650/25813/498/2547/3015/10130/47/6731/3033/3945/9158/5501/5230/10726/10728/7419/7388/2058/10250/7818/22826/1176/1854/9791/6520/1431/829/2787/8664/3184/25814/9184/10921/2521/5605/292/23020/1445/11315/27230/4841/4725/6051/7…
DAZARD_UV_RESPONSE_CLUSTER_G1	DAZARD_UV_RESPONSE_CLUSTER_G1	34	0.521026112538443	1.86200236766331	0.0021217497960653	0.0435782218388206	0.0378185796382704	1461	tags=65%, list=32%, signal=44%	6167/9262/302/6232/10063/6164/7381/6227/4637/6169/3326/6160/521/5902/5230/7295/23480/6168/4694/8655/1347/1350
GO_ACTIVATION_OF_IMMUNE_RESPONSE	GO_ACTIVATION_OF_IMMUNE_RESPONSE	276	0.284197165706192	1.44389196665441	0.00213183792616475	0.043718876862716	0.0379406445825994	1114	tags=33%, list=24%, signal=26%	6280/5685/6279/64332/3055/4332/581/7321/5721/3493/6188/5293/5684/4790/29997/3958/2633/1520/28526/5713/3122/5199/64005/6233/30968/1540/2219/11314/5698/7184/28638/5706/3507/5720/5788/3684/5704/7462/5707/2268/7311/3635/7520/2212/974/5710/10094/81622/3123/5695/8631/7322/5719/5777/3326/919/3689/26999/1535/3932/5058/4057/2547/10695/5705/7323/7316/79155/9782/10616/51135/7867/841/2207/2885/6197/708/5894/…
REACTOME_ANTIGEN_PROCESSING_CROSS_PRESENTATION	REACTOME_ANTIGEN_PROCESSING_CROSS_PRESENTATION	69	0.416396149216578	1.71056796343821	0.00214027600869144	0.0437589158504276	0.0379753917012635	1104	tags=45%, list=24%, signal=35%	5685/653361/5721/5684/1520/5713/6233/5698/5706/5720/5704/5707/3105/7311/5710/5695/6890/5719/1536/1535/4688/5705/7316/4012/10952/8673/23480/567/2923/5701/5714
GSE13522_WT_VS_IFNAR_KO_SKIN_DN	GSE13522_WT_VS_IFNAR_KO_SKIN_DN	69	0.416145280716768	1.70953738806037	0.00214027600869144	0.0437589158504276	0.0379753917012635	943	tags=39%, list=21%, signal=32%	84958/6281/5358/3915/972/6275/3958/309/4542/123/84056/6282/3575/3956/3398/9535/3002/6277/960/353/3959/116496/3015/5610/79888/3033/7431
ROVERSI_GLIOMA_COPY_NUMBER_DN	ROVERSI_GLIOMA_COPY_NUMBER_DN	22	0.5960653902403	1.88696782789902	0.00214399035996535	0.043768541478627	0.037983745130368	775	tags=36%, list=17%, signal=30%	26235/583/55843/9709/7390/892/5791/509
GO_REGULATION_OF_CELLULAR_AMINO_ACID_METABOLIC_PROCESS	GO_REGULATION_OF_CELLULAR_AMINO_ACID_METABOLIC_PROCESS	40	0.489218951892885	1.81103832763286	0.00215550649194789	0.0439049443459247	0.0381021199167203	665	tags=35%, list=14%, signal=30%	5685/5721/5684/5713/5698/4947/5706/5720/9056/5704/5707/5710/5695/5719
GSE10325_CD4_TCELL_VS_LUPUS_CD4_TCELL_UP	GSE10325_CD4_TCELL_VS_LUPUS_CD4_TCELL_UP	68	0.414372135292884	1.70459523111677	0.00215717934647607	0.0439049443459247	0.0381021199167203	725	tags=35%, list=16%, signal=30%	26092/84364/1521/6188/4736/51614/51070/6141/26156/6128/301/8667/51006/3820/8409/8871/3030/2091/5204/27335/6746/6193/919/51386
GSE39916_B_CELL_SPLEEN_VS_PLASMA_CELL_BONE_MARROW_UP	GSE39916_B_CELL_SPLEEN_VS_PLASMA_CELL_BONE_MARROW_UP	60	-0.438386	-1.69909	0.00217295698782071	0.0441594602314045	0.0383229969713148	724	tags=30%, list=16%, signal=26%	29855/55103/54629/1112/54822/1385/5739/3614/9332/728621/83606/9736/23043/10644/2623/7145/4635/10999
KEGG_PROTEIN_EXPORT	KEGG_PROTEIN_EXPORT	18	0.619840907201575	1.85840612610735	0.00218461005779801	0.0443295159698141	0.0384705767993714	1046	tags=56%, list=23%, signal=43%	5018/6727/6729/90701/9789/28972/6731/10952/3309/23480
GO_CHAPERONE_COMPLEX	GO_CHAPERONE_COMPLEX	15	0.652820419311755	1.8398849223515	0.00222124922019295	0.0450053107767021	0.0390570532237182	1565	tags=87%, list=34%, signal=57%	10575/10963/7203/3312/5536/10694/3326/10728/908/11140/10574/6950/10576
GSE19772_HCMV_INFL_VS_HCMV_INF_MONOCYTES_AND_PI3K_INHIBITION_DN	GSE19772_HCMV_INFL_VS_HCMV_INF_MONOCYTES_AND_PI3K_INHIBITION_DN	91	0.385150265218611	1.65959290464858	0.00222935682143647	0.0450343427372211	0.039082248090893	1162	tags=38%, list=25%, signal=29%	5997/3308/8530/5917/9741/6897/4790/84950/1622/7305/51316/9709/3575/3398/302/4947/10063/1666/2961/2926/10094/5884/10776/51744/7035/6642/54940/9375/10402/834/1495/58517/9516/427/8411
GSE29618_MONOCYTE_VS_MDC_DAY7_FLU_VACCINE_DN	GSE29618_MONOCYTE_VS_MDC_DAY7_FLU_VACCINE_DN	91	0.384146381785375	1.65526722199081	0.00222935682143647	0.0450343427372211	0.039082248090893	892	tags=36%, list=19%, signal=30%	3687/8530/3094/51703/3695/23344/3122/6143/6187/25873/3921/6194/6224/7110/6133/23225/11224/6175/3561/3108/2197/55704/3123/28969/2091/6193/51386/25939/5058/274/55661/5464/3033
GSE16522_ANTI_CD3CD28_STIM_VS_UNSTIM_NAIVE_CD8_TCELL_UP	GSE16522_ANTI_CD3CD28_STIM_VS_UNSTIM_NAIVE_CD8_TCELL_UP	62	0.421601093281527	1.69070147675855	0.00224377076640265	0.0451228654572837	0.0391590709486697	1005	tags=42%, list=22%, signal=33%	11137/5917/9741/84950/3178/5199/118424/58191/27069/8565/4677/3843/8668/2617/353/51119/26227/440/51386/10569/116496/10797/3029/23216/3646/55788
GSE24671_BAKIMULC_VS_SENDAI_VIRUS_INFECTED_MOUSE_SPLENOCYTES_DN	GSE24671_BAKIMULC_VS_SENDAI_VIRUS_INFECTED_MOUSE_SPLENOCYTES_DN	73	0.397131303766151	1.65262205222039	0.00224377076640265	0.0451228654572837	0.0391590709486697	871	tags=37%, list=19%, signal=30%	6907/5859/51703/9044/83871/8563/1615/3163/10063/6729/8666/11079/7385/25801/28969/55968/892/9984/641638/25939/10228/9551/84717/6642/220988/10130/10327
GO_ENZYME_INHIBITOR_ACTIVITY	GO_ENZYME_INHIBITOR_ACTIVITY	104	0.368969942089988	1.62789490230947	0.00223781925974502	0.0451228654572837	0.0391590709486697	890	tags=37%, list=19%, signal=30%	6195/5272/8530/5859/4869/308/3958/684/5575/306/307/334/10399/5265/25998/6201/9535/302/301/4947/54776/3843/10519/25824/7076/9097/6050/114769/10776/6125/6059/65264/4057/7035/56882/9349/9555/8826
REACTOME_REGULATION_OF_MITOTIC_CELL_CYCLE	REACTOME_REGULATION_OF_MITOTIC_CELL_CYCLE	50	0.467960750040782	1.8181657123398	0.0022598786761647	0.0453791709169145	0.0393815010531522	836	tags=38%, list=18%, signal=31%	5685/7321/5721/5684/5713/6233/5698/5706/5720/5704/5707/7311/8881/5710/5695/5719/51529/5705/7316
GO_LIGASE_ACTIVITY_FORMING_CARBON_OXYGEN_BONDS	GO_LIGASE_ACTIVITY_FORMING_CARBON_OXYGEN_BONDS	25	0.559640996151819	1.84205843759889	0.00230818607726153	0.0460749451576436	0.0399853162714645	591	tags=40%, list=13%, signal=35%	5917/5859/16/6897/3735/1615/8565/4677/10056/2617
KEGG_AMINOACYL_TRNA_BIOSYNTHESIS	KEGG_AMINOACYL_TRNA_BIOSYNTHESIS	25	0.559640996151819	1.84205843759889	0.00230818607726153	0.0460749451576436	0.0399853162714645	591	tags=40%, list=13%, signal=35%	5917/5859/16/6897/3735/1615/8565/4677/10056/2617
GO_CELLULAR_TRANSITION_METAL_ION_HOMEOSTASIS	GO_CELLULAR_TRANSITION_METAL_ION_HOMEOSTASIS	41	0.485215122244412	1.80825238436431	0.00230810486989183	0.0460749451576436	0.0399853162714645	373	tags=27%, list=8%, signal=25%	6280/6279/212/55832/10463/6556/26234/28952/3934/6647/3163
REACTOME_RUNX1_REGULATES_GENES_INVOLVED_IN_MEGAKARYOCYTE_DIFFERENTIATION_AND_PLATELET_FUNCTION	REACTOME_RUNX1_REGULATES_GENES_INVOLVED_IN_MEGAKARYOCYTE_DIFFERENTIATION_AND_PLATELET_FUNCTION	33	-0.528235	-1.79637	0.0023033329071905	0.0460749451576436	0.0399853162714645	1421	tags=61%, list=31%, signal=42%	94239/3020/58508/8970/3017/2033/4778/5588/23112/8347/57690/23309/4297/2811/10398/7057/2623/8850/8365/26523
TAKAO_RESPONSE_TO_UVB_RADIATION_DN	TAKAO_RESPONSE_TO_UVB_RADIATION_DN	52	0.444159955228852	1.73057	0.00232285675148141	0.0462993042902366	0.0401800223279651	1084	tags=40%, list=24%, signal=31%	5685/11137/5997/16/5394/5684/23511/11331/123/302/5887/5306/11079/10694/4791/8763/8766/6428/9100/3428/9689
KAECH_DAY8_EFF_VS_MEMORY_CD8_TCELL_UP	KAECH_DAY8_EFF_VS_MEMORY_CD8_TCELL_UP	100	0.367024495601243	1.60982271332958	0.00232778850679241	0.0463291712546561	0.0402059418383257	1242	tags=44%, list=27%, signal=33%	5685/6281/51703/3915/6275/3958/51699/1622/3148/5052/307/4361/10960/3956/302/301/10063/6727/3002/3684/7462/27166/59286/317/29887/689/51744/55858/151903/2745/3676/7295/8992/93974/5714/1176/9516/962/3065/3001/84817/10959/1155/522
DIRMEIER_LMP1_RESPONSE_EARLY	DIRMEIER_LMP1_RESPONSE_EARLY	24	0.569884063613161	1.84376699419567	0.00234697821506896	0.046505321636036	0.0403588107931712	868	tags=42%, list=19%, signal=34%	64332/1915/9709/3936/4125/3326/9632/4791/6203/6217
HALLMARK_UNFOLDED_PROTEIN_RESPONSE	HALLMARK_UNFOLDED_PROTEIN_RESPONSE	58	0.435321379546488	1.72817900234852	0.0023427102279898	0.046505321636036	0.0403588107931712	1092	tags=45%, list=24%, signal=35%	5073/4869/5394/6897/10528/11260/9709/6208/22926/7184/10113/4801/22872/3313/7494/440/28972/1662/10797/10130/9775/3309/23644/64061/9114/4848
GSE24102_GRANULOCYSTIC_MDSC_VS_NEUTROPHIL_DN	GSE24102_GRANULOCYSTIC_MDSC_VS_NEUTROPHIL_DN	69	0.412824413211708	1.69589516400123	0.00234410592484964	0.046505321636036	0.0403588107931712	847	tags=33%, list=18%, signal=28%	6281/26509/54148/6897/26354/972/54732/1622/2015/134218/3956/55813/142/51144/9056/8668/8666/7076/6202/55692/5705/90121/10130
KEGG_PROTEASOME	KEGG_PROTEASOME	36	0.494411897312337	1.78889807121374	0.00235601023815094	0.046615575500729	0.0404544926357609	804	tags=36%, list=17%, signal=30%	5685/5721/5684/5713/5698/5706/5720/5704/5707/5710/5695/5719/5705
GO_LEUKOCYTE_CHEMOTAXIS	GO_LEUKOCYTE_CHEMOTAXIS	60	0.42778543442476	1.71096669527431	0.00236189544948677	0.046615575500729	0.0404544926357609	477	tags=28%, list=10%, signal=26%	6280/120425/1843/6279/8291/6283/1441/972/5293/3735/3958/23075/11151/301/58191/6223/199
GSE6259_FLT3L_INDUCED_DEC205_POS_DC_VS_CD8_TCELL_DN	GSE6259_FLT3L_INDUCED_DEC205_POS_DC_VS_CD8_TCELL_DN	73	0.395250681269061	1.6447960304963	0.0023629060058173	0.046615575500729	0.0404544926357609	971	tags=37%, list=21%, signal=30%	120425/27044/313/64231/5272/5721/3958/123/307/51316/64761/6772/79180/5698/5720/3002/10283/4818/10135/25939/1535/3959/57130/5464/56829/2634/23347
GO_ORGANIC_ACID_METABOLIC_PROCESS	GO_ORGANIC_ACID_METABOLIC_PROCESS	266	0.278685197663892	1.4106629663594	0.00237549629238449	0.0467955430210749	0.0406106742263196	894	tags=27%, list=19%, signal=23%	682/5685/5825/84532/313/1738/59342/37/5721/5917/5859/241/16/51703/6897/972/3735/5684/56954/5713/3295/1428/8875/5698/7390/301/1615/4947/9524/51144/5706/8565/4677/5720/1666/10464/3248/9056/5704/4048/10056/284486/5707/10295/2950/1891/5710/3030/2617/7263/7494/5695/26227/5719/440/4942/3155/2946/9663/5705/55907/10797/30/3029/5464/47/2746/5184/10327/3033/3945
YAO_TEMPORAL_RESPONSE_TO_PROGESTERONE_CLUSTER_10	YAO_TEMPORAL_RESPONSE_TO_PROGESTERONE_CLUSTER_10	40	0.486191049861393	1.79982934521276	0.00238440414812624	0.0468342788570822	0.0406442904281076	512	tags=28%, list=11%, signal=25%	132/5685/6741/54888/5052/821/57136/27101/8615/10063/8666
GSE11961_MEMORY_BCELL_DAY40_VS_GERMINAL_CENTER_BCELL_DAY40_UP	GSE11961_MEMORY_BCELL_DAY40_VS_GERMINAL_CENTER_BCELL_DAY40_UP	52	-0.450767	-1.69941	0.00238155660368863	0.0468342788570822	0.0406442904281076	705	tags=38%, list=15%, signal=33%	201294/8714/2783/56478/3927/139322/388931/5834/54914/84445/5782/10154/23294/115361/9810/7145/25839/91039/27005/9780
ROSS_AML_WITH_MLL_FUSIONS	ROSS_AML_WITH_MLL_FUSIONS	35	0.495684209084123	1.79322469510012	0.00241256389449286	0.0473185133608819	0.0410645246729393	682	tags=43%, list=15%, signal=37%	3074/3687/59342/241/308/3101/3956/2734/10113/4818/6050/23062/29887/64777/2990
GSE21670_UNTREATED_VS_TGFB_TREATED_CD4_TCELL_DN	GSE21670_UNTREATED_VS_TGFB_TREATED_CD4_TCELL_DN	58	-0.445317	-1.71756	0.00243272966189069	0.0474278984862228	0.0411594525956354	736	tags=33%, list=16%, signal=28%	55074/3429/8813/79739/57169/84174/6482/5087/23164/64114/9813/4297/84959/1608/2026/116931/84898/23492/26523
GO_GLYCEROLIPID_BIOSYNTHETIC_PROCESS	GO_GLYCEROLIPID_BIOSYNTHETIC_PROCESS	81	-0.389775	-1.60117	0.00242365231240603	0.0474278984862228	0.0411594525956354	996	tags=35%, list=22%, signal=28%	54545/3636/51552/5298/5868/8813/59338/5286/23446/5291/8898/57605/2182/57153/5295/23396/8694/5359/2710/10554/5290/8821/23399/56894/6305/84725/51604/55294
KAECH_DAY8_EFF_VS_DAY15_EFF_CD8_TCELL_UP	KAECH_DAY8_EFF_VS_DAY15_EFF_CD8_TCELL_UP	110	0.357136378888738	1.58131486501979	0.00242784263182559	0.0474278984862228	0.0411594525956354	1242	tags=41%, list=27%, signal=31%	51703/3958/309/51614/23521/1622/11331/3148/5052/51316/1428/3956/3921/23597/302/10063/6727/3002/10519/515/27166/59286/27335/689/1650/3959/151903/55907/2745/5880/397/10910/7295/93974/81502/9049/4715/5714/1495/962/8932/28977/8664/84817/522
GSE29618_BCELL_VS_MONOCYTE_DN	GSE29618_BCELL_VS_MONOCYTE_DN	115	0.354626448223289	1.57533475464951	0.00243571466214261	0.0474278984862228	0.0411594525956354	1433	tags=45%, list=31%, signal=32%	313/7321/1441/308/1520/4542/6282/26234/11314/58472/9535/51170/55012/9056/4048/6277/4637/5660/7076/960/3689/967/81619/5058/29992/2745/9555/2799/526/2512/25797/6916/7431/5230/834/8673/54491/1431/2787/387/23406/644/3459/6604/5329/7555/2023/51816/4946/7453/8905/7165
GSE29617_CTRL_VS_TIV_FLU_VACCINE_PBMC_2008_DN	GSE29617_CTRL_VS_TIV_FLU_VACCINE_PBMC_2008_DN	108	0.354233897674029	1.56876327741278	0.00243101637849053	0.0474278984862228	0.0411594525956354	731	tags=28%, list=16%, signal=24%	5685/6195/5825/6741/129285/16/23788/51065/3295/5052/10399/10960/22878/9276/3163/7184/9601/1666/1642/5707/54998/5557/1891/7520/5710/1716/23760/29074/25813/28972
GO_SPINDLE_LOCALIZATION	GO_SPINDLE_LOCALIZATION	17	-0.627434	-1.82021	0.00244617248053289	0.0475162669903628	0.0412361416198846	858	tags=47%, list=19%, signal=38%	4926/3837/6993/81565/51203/4627/1778/23332
GSE33425_CD161_INT_VS_NEG_CD8_TCELL_DN	GSE33425_CD161_INT_VS_NEG_CD8_TCELL_DN	112	0.3496781199188	1.5580381451838	0.00244729550602506	0.0475162669903628	0.0412361416198846	701	tags=25%, list=15%, signal=22%	164/3055/3308/128338/440275/972/6275/1105/1512/51316/931/302/301/6194/22862/51170/6643/9056/79887/5660/974/10961/51571/3587/23062/29887/4942/55692
GO_STRUCTURAL_CONSTITUENT_OF_CYTOSKELETON	GO_STRUCTURAL_CONSTITUENT_OF_CYTOSKELETON	31	-0.53232	-1.79635	0.00245108988575402	0.0475215616643171	0.0412407365078848	293	tags=19%, list=6%, signal=18%	55914/27229/286/7094/6710/288
HELLER_SILENCED_BY_METHYLATION_UP	HELLER_SILENCED_BY_METHYLATION_UP	81	0.378306151849456	1.59980282328762	0.00247138884880896	0.0478463717730675	0.0415226171456613	1042	tags=38%, list=23%, signal=30%	653361/3055/26509/8530/2289/3493/5293/6275/4046/2633/1512/1520/3122/5199/6187/6772/3936/6277/3108/3123/5872/4688/7035/6303/3669/81553/2053/7127/8673/6678/55601
LEE_BMP2_TARGETS_DN	LEE_BMP2_TARGETS_DN	308	0.27270026248435	1.40630953145895	0.00247964735007043	0.0479374804324505	0.0416016841645809	856	tags=24%, list=19%, signal=21%	9086/6279/11137/9688/113251/3308/87178/10808/5272/2289/6741/4172/16/9044/26354/79158/6136/1105/10528/23165/25926/11260/57122/54888/4927/10199/1537/4361/56259/10963/27101/7203/134218/55813/142/5887/4677/55660/2961/23358/23450/51726/10056/284486/54505/10146/10694/3313/54973/3998/55183/26227/440/5884/55692/29074/10135/10294/6203/9277/6059/55754/4175/2547/55055/6574/90121/10762/8880/5902/10797/84901/…
GO_TRANSLATION_PREINITIATION_COMPLEX	GO_TRANSLATION_PREINITIATION_COMPLEX	16	0.661643741485542	1.92860881472367	0.00254480846765115	0.0483161711781676	0.0419303241485194	1202	tags=75%, list=26%, signal=56%	8667/8668/8666/54505/10480/27335/51386/3646/8662/10209/8665/8664
GO_TERTIARY_GRANULE_LUMEN	GO_TERTIARY_GRANULE_LUMEN	28	0.536878489168162	1.81800116583567	0.00253560100234056	0.0483161711781676	0.0419303241485194	1185	tags=54%, list=26%, signal=40%	1512/1520/56954/4069/5199/4048/5777/6709/51125/79792/4057/25797/567/427/3043
GO_TRANSLATIONAL_ELONGATION	GO_TRANSLATIONAL_ELONGATION	38	0.495543311919365	1.8177357262333	0.00254226634768122	0.0483161711781676	0.0419303241485194	790	tags=39%, list=17%, signal=33%	16/6181/54148/5018/1984/1915/10399/10767/6176/7284/54998/51253/51714/29074/1936
GO_ERYTHROCYTE_DEVELOPMENT	GO_ERYTHROCYTE_DEVELOPMENT	10	-0.723469	-1.803	0.00251941117755484	0.0483161711781676	0.0419303241485194	551	tags=50%, list=12%, signal=44%	4891/9991/2539/2623/2039
MARTINEZ_RESPONSE_TO_TRABECTEDIN_UP	MARTINEZ_RESPONSE_TO_TRABECTEDIN_UP	42	0.482265636340605	1.79758084781592	0.0025161650504771	0.0483161711781676	0.0419303241485194	518	tags=31%, list=11%, signal=28%	6281/9741/10410/308/4069/3398/6647/301/6232/10581/7381/1340/7311
REACTOME_CYCLIN_A:CDK2_ASSOCIATED_EVENTS_AT_S_PHASE_ENTRY	REACTOME_CYCLIN_A:CDK2_ASSOCIATED_EVENTS_AT_S_PHASE_ENTRY	54	0.436162768227548	1.71071681448691	0.00254501023578222	0.0483161711781676	0.0419303241485194	836	tags=33%, list=18%, signal=28%	5685/5721/1869/5684/5713/6233/5698/5706/5720/5704/5707/7311/5710/5695/1874/5719/5705/7316
GSE29618_LAIV_VS_TIV_FLU_VACCINE_DAY7_PDC_DN	GSE29618_LAIV_VS_TIV_FLU_VACCINE_DAY7_PDC_DN	53	-0.451312	-1.70734	0.00254578314122404	0.0483161711781676	0.0419303241485194	296	tags=19%, list=6%, signal=18%	65125/5524/8125/2316/11273/5589/64319/8365/2618/4090
DARWICHE_SQUAMOUS_CELL_CARCINOMA_UP	DARWICHE_SQUAMOUS_CELL_CARCINOMA_UP	56	0.432339494407507	1.70193637204855	0.00254501023578222	0.0483161711781676	0.0419303241485194	387	tags=27%, list=8%, signal=25%	6280/6279/10575/10410/4069/51316/4691/1329/6282/27101/2132/10767/23597/6647/58191
MATTIOLI_MGUS_VS_PCL	MATTIOLI_MGUS_VS_PCL	56	0.431902039178839	1.70021429721051	0.00254501023578222	0.0483161711781676	0.0419303241485194	580	tags=32%, list=13%, signal=28%	6279/10575/972/5684/7940/23344/5901/1915/7203/8895/11151/6176/6194/142/23225/5704/10146/5710
GSE27670_BLIMP1_VS_LMP1_TRANSDUCED_GC_BCELL_UP	GSE27670_BLIMP1_VS_LMP1_TRANSDUCED_GC_BCELL_UP	73	0.39449841913857	1.64166556716059	0.00252175320868327	0.0483161711781676	0.0419303241485194	1298	tags=51%, list=28%, signal=37%	84532/3055/129285/1441/5293/1512/10533/23048/7305/4542/3059/9056/5306/79887/5660/373156/974/353/2896/6746/2990/1650/1536/3689/3155/2799/51246/55741/7376/9450/962/6520/2242/23406/83982/5329/5816
TCCATTKW_UNKNOWN	TCCATTKW_UNKNOWN	73	-0.40231	-1.62268	0.00251739150767879	0.0483161711781676	0.0419303241485194	1104	tags=44%, list=24%, signal=34%	29072/7750/6670/4678/51291/2908/6867/5527/27075/6532/23291/7029/800/23118/598/64710/2783/4659/26099/3720/9937/9341/4799/2275/2957/65244/84181/1729/83737/399687/23332/2618
GO_NEGATIVE_REGULATION_OF_CELL_CYCLE_PROCESS	GO_NEGATIVE_REGULATION_OF_CELL_CYCLE_PROCESS	139	0.336057910318055	1.54531821738047	0.00254382456310725	0.0483161711781676	0.0419303241485194	715	tags=24%, list=16%, signal=21%	3550/9337/1843/5685/581/5721/4869/1869/5684/29997/51065/5713/4361/5931/5698/29117/5706/5720/25949/5704/8379/5707/54998/8409/5710/5695/1874/317/5719/3326/26058/5884/4683
REACTOME_HIV_INFECTION	REACTOME_HIV_INFECTION	142	0.326674346657133	1.50897640432968	0.00254382456310725	0.0483161711781676	0.0419303241485194	1486	tags=45%, list=32%, signal=31%	164/5685/9688/3055/5721/2071/4869/5684/5431/23511/23165/5713/57122/5901/4927/6233/5698/5706/5720/23225/2961/5704/5707/3105/7311/7520/5710/5695/8907/5719/919/3932/2547/5705/10762/5902/7316/10015/5436/5478/7175/4928/567/5701/5714/7251/293/2534/5709/5879/6923/292/51160/5718/11168/51606/27243/5689/8905/5688/6827/5696/9978/6500
BURTON_ADIPOGENESIS_PEAK_AT_8HR	BURTON_ADIPOGENESIS_PEAK_AT_8HR	17	0.624213848302684	1.83793379234538	0.00255925655817322	0.0485036629157156	0.0420930354962701	1360	tags=71%, list=30%, signal=50%	4332/10808/10528/51316/960/25939/5464/7351/9689/5504/1831/3678
GSE21063_WT_VS_NFATC1_KO_8H_ANTI_IGM_STIM_BCELL_DN	GSE21063_WT_VS_NFATC1_KO_8H_ANTI_IGM_STIM_BCELL_DN	80	-0.392991	-1.60879	0.00256594947597318	0.0485623032661741	0.0421439254745725	832	tags=30%, list=18%, signal=25%	84909/23112/63891/23446/9527/374868/57605/57153/5834/57466/8131/4799/10048/23243/26019/22794/10765/85451/7392/9909/23078/81688/1657/29965
GNF2_SPI1	GNF2_SPI1	18	0.616780314594947	1.84922986170855	0.00260252577310304	0.048573281856504	0.0421534530476396	824	tags=61%, list=18%, signal=50%	3055/4332/7321/1441/7940/4542/10261/2212/25801/4688/29992
GNF2_CD53	GNF2_CD53	55	0.441666401807139	1.7400956499829	0.00257973132543652	0.048573281856504	0.0421534530476396	1290	tags=53%, list=28%, signal=38%	6195/5293/4046/3059/3936/5698/11151/5720/5788/4034/3105/3635/51379/54440/6402/6890/5777/963/5880/397/567/3431/3428/962/26578/53827/9595/3107/1445
RB_P107_DN.V1_DN	RB_P107_DN.V1_DN	60	0.425596200413473	1.70221065502598	0.00259612792284396	0.048573281856504	0.0421534530476396	415	tags=27%, list=9%, signal=25%	6280/6279/10808/84958/37/5917/2071/16/6897/9111/54888/307/7390/301/51144/4677
GSE2706_UNSTIM_VS_8H_LPS_DC_DN	GSE2706_UNSTIM_VS_8H_LPS_DC_DN	73	0.393576052663705	1.63782723167272	0.00260117689033213	0.048573281856504	0.0421534530476396	1073	tags=40%, list=23%, signal=31%	1843/9938/87178/6741/6775/5721/9111/51667/4790/23048/55332/10288/5265/116984/1462/3587/10135/65264/5610/81553/10616/91351/80342/5962/7127/7295/55601/6429/100
GSE8921_UNSTIM_0H_VS_TLR1_2_STIM_MONOCYTE_6H_DN	GSE8921_UNSTIM_0H_VS_TLR1_2_STIM_MONOCYTE_6H_DN	71	-0.408037	-1.63593	0.00260080379643883	0.048573281856504	0.0421534530476396	984	tags=39%, list=21%, signal=31%	91526/23149/23205/54676/284996/56904/84909/23112/4013/9448/5286/128989/54629/6915/10611/26224/253832/9332/8916/23049/3135/55796/9282/27229/3983/54414/84166/5795
GSE2770_UNTREATED_VS_TGFB_AND_IL4_TREATED_ACT_CD4_TCELL_48H_DN	GSE2770_UNTREATED_VS_TGFB_AND_IL4_TREATED_ACT_CD4_TCELL_48H_DN	84	0.382096196361151	1.63220392373233	0.00259612792284396	0.048573281856504	0.0421534530476396	1004	tags=38%, list=22%, signal=30%	3687/10575/10808/6775/241/3094/10531/1512/54732/2114/3122/6132/11314/7110/528/4048/6793/960/5886/116984/4818/7494/4043/967/963/5550/7178/81553/483/7867/917/8662
GSE15330_MEGAKARYOCYTE_ERYTHROID_VS_GRANULOCYTE_MONOCYTE_PROGENITOR_UP	GSE15330_MEGAKARYOCYTE_ERYTHROID_VS_GRANULOCYTE_MONOCYTE_PROGENITOR_UP	95	0.368769182330099	1.60354514359059	0.0025900130410174	0.048573281856504	0.0421534530476396	1265	tags=42%, list=28%, signal=31%	6280/3687/6279/64231/5272/3915/10923/4542/307/6282/51506/3398/9535/301/22926/10063/5214/199/1891/960/4818/29887/4043/805/967/5791/116496/81553/51099/834/1176/962/4694/84817/56994/644/6923/64780/3459/11034
MORF_EI24	MORF_EI24	103	0.360277290368395	1.58808094160638	0.00259558296153572	0.048573281856504	0.0421534530476396	1570	tags=50%, list=34%, signal=33%	6741/16/4720/10989/6897/54732/11260/7203/51020/6647/8565/7284/5538/5886/2617/1716/9632/3015/27095/9375/10726/10728/7419/10598/2058/9777/6389/9733/6520/1431/2787/5879/25814/2720/522/9184/23020/8655/27230/6051/4723/3182/4190/56910/3066/2958/9559/10134/6742/3421/9908
GO_CELLULAR_AMINO_ACID_METABOLIC_PROCESS	GO_CELLULAR_AMINO_ACID_METABOLIC_PROCESS	111	0.358085338934334	1.58733822698009	0.00258801618774151	0.048573281856504	0.0421534530476396	866	tags=31%, list=19%, signal=25%	5685/1738/5721/5917/5859/16/6897/3735/5684/56954/5713/1428/5698/1615/4947/5706/8565/4677/5720/9056/5704/10056/5707/5710/2617/5695/26227/5719/440/4942/5705/5464/2746/5184
GO_GENERATION_OF_PRECURSOR_METABOLITES_AND_ENERGY	GO_GENERATION_OF_PRECURSOR_METABOLITES_AND_ENERGY	197	0.307172864064449	1.49962779064529	0.00259322866029886	0.048573281856504	0.0421534530476396	1349	tags=40%, list=29%, signal=30%	84532/9688/178/653361/87178/1738/37/4720/5018/29997/23511/23165/57122/3101/4927/1537/54539/1329/517/30968/10063/5214/847/23225/4708/515/7381/1340/4713/7385/4722/27166/26227/506/1536/5209/1535/4688/509/498/10632/9551/521/10762/2235/2745/1327/4705/10327/158/5501/4710/5230/9377/7175/7296/7384/93974/4928/514/55967/7388/4716/4715/5504/4129/6389/5499/1431/387/4694/522/50/1345/4696/11315/801/2023/4725
REACTOME_MITOCHONDRIAL_PROTEIN_IMPORT	REACTOME_MITOCHONDRIAL_PROTEIN_IMPORT	23	0.585673131137381	1.88054057258923	0.00262963541657286	0.0487101099590826	0.0422721968668175	1274	tags=65%, list=28%, signal=47%	10531/29928/1537/54543/54927/10063/3313/506/25813/498/9512/293/1431/3329/50
GNF2_NS	GNF2_NS	33	0.516735501842968	1.83008057140142	0.00263508501525763	0.0487101099590826	0.0422721968668175	956	tags=48%, list=21%, signal=39%	5685/10575/4869/26354/5684/5901/3615/7203/51187/142/10694/3313/6059/10797/158/708
CHICAS_RB1_TARGETS_LOW_SERUM	CHICAS_RB1_TARGETS_LOW_SERUM	42	0.480862227218963	1.79234982746403	0.00262967416307025	0.0487101099590826	0.0422721968668175	1025	tags=55%, list=22%, signal=43%	4172/23224/54543/1329/517/6637/4708/6227/1340/6169/55183/6234/641638/4175/116496/10632/9551/521/441951/100128731/4710/6628/475
GO_HEAT_SHOCK_PROTEIN_BINDING	GO_HEAT_SHOCK_PROTEIN_BINDING	51	0.447132249279088	1.74313205093459	0.00263512526086633	0.0487101099590826	0.0422721968668175	1112	tags=47%, list=24%, signal=36%	581/2289/3301/6188/2633/10963/10960/3312/5536/3684/9894/3313/317/3326/11124/3689/10294/1616/54431/10728/3309/7175/10598/22826
GO_ERBB_SIGNALING_PATHWAY	GO_ERBB_SIGNALING_PATHWAY	62	-0.42892	-1.67259	0.00262014062763911	0.0487101099590826	0.0422721968668175	940	tags=37%, list=20%, signal=30%	58513/2241/8440/30011/3516/79628/79643/5286/1845/5578/5295/6654/7429/6714/867/5782/55914/351/5290/5795/29924/55294/7040
GSE411_WT_VS_SOCS3_KO_MACROPHAGE_IL6_STIM_100MIN_UP	GSE411_WT_VS_SOCS3_KO_MACROPHAGE_IL6_STIM_100MIN_UP	86	0.380283546535721	1.62777574610091	0.00261852355215197	0.0487101099590826	0.0422721968668175	864	tags=30%, list=19%, signal=25%	3687/37/10989/9741/26354/5713/821/7045/6556/11314/10767/10581/8565/7381/51726/6175/5707/5557/10467/6050/5695/10973/4175/4057/51194/115106
GSE45365_NK_CELL_VS_CD8_TCELL_MCMV_INFECTION_UP	GSE45365_NK_CELL_VS_CD8_TCELL_MCMV_INFECTION_UP	111	0.357809736143364	1.58611652143115	0.00262942357040234	0.0487101099590826	0.0422721968668175	1227	tags=38%, list=27%, signal=28%	3055/26118/9741/57446/26286/145389/7045/26234/8895/11151/9535/6647/10581/4801/9601/54968/50650/4708/5538/5557/9528/25801/10972/4942/7485/25939/5791/10577/841/3930/7267/834/7384/23385/3428/26112/9051/7879/10404/2242/56994/64395
MODULE_28	MODULE_28	25	0.554712047867657	1.82583480345172	0.00265731578937889	0.0489860918878125	0.0425117028427382	1463	tags=68%, list=32%, signal=47%	5685/5684/5713/5706/5720/5704/5707/5710/5695/5719/5705/5701/5714/5709/5718/5689/5688
GO_MITOCHONDRION_ORGANIZATION	GO_MITOCHONDRION_ORGANIZATION	223	0.295497993344841	1.46381375691004	0.0026543206003756	0.0489860918878125	0.0425117028427382	1399	tags=41%, list=30%, signal=30%	3308/87178/11040/581/4720/1869/10531/10989/5018/6773/10533/11331/29928/54539/54543/118424/517/30968/142/54927/10063/3002/54968/9776/4708/515/7381/100130097/4713/7385/3998/4722/27166/64756/59286/506/25813/6687/3155/509/1890/498/10632/26100/9551/521/7323/4705/23259/5880/841/9821/4710/4600/64422/2011/4205/51024/93974/9512/137682/514/55967/3320/9049/65991/4716/4715/293/23400/4694/89941/522/3329/292/5…
GSE3982_EOSINOPHIL_VS_NEUTROPHIL_DN	GSE3982_EOSINOPHIL_VS_NEUTROPHIL_DN	88	0.383091655458645	1.64845247528839	0.00266292194083327	0.0490224674892281	0.0425432707571913	803	tags=31%, list=17%, signal=26%	1843/6195/6907/8291/6283/1441/10410/1105/1512/2353/7086/10288/6772/26234/22878/3660/5720/51170/7462/5306/373156/4215/6672/5209/1890/5197/10695
REACTOME_REGULATION_OF_APOPTOSIS	REACTOME_REGULATION_OF_APOPTOSIS	42	0.480057865492853	1.78935167639413	0.00266751055328466	0.0490400373379063	0.0425585184358122	836	tags=38%, list=18%, signal=31%	5685/5721/5684/5713/6233/5698/5706/5720/5704/5707/7311/5710/5695/5719/5705/7316
GSE19198_1H_VS_6H_IL21_TREATED_TCELL_DN	GSE19198_1H_VS_6H_IL21_TREATED_TCELL_DN	77	0.399310325911501	1.67782658646975	0.00267483588660685	0.0490410807797186	0.0425594239681082	837	tags=27%, list=18%, signal=23%	313/26092/3308/5272/8530/5917/51703/10410/3735/2353/5698/2268/7076/2617/6402/6890/55692/10294/3959/7316/10797
RUTELLA_RESPONSE_TO_HGF_DN	RUTELLA_RESPONSE_TO_HGF_DN	134	0.339300510207566	1.55670685664535	0.00267144632152749	0.0490410807797186	0.0425594239681082	621	tags=27%, list=14%, signal=24%	6280/313/5997/64231/37/6283/8635/55320/23048/2114/3178/123/5199/51316/3613/334/9709/10288/26234/51020/2219/11314/9262/4860/10581/1666/23387/50854/25949/9056/199/4048/6158/3030/1462/6402
GO_TRNA_TRANSPORT	GO_TRNA_TRANSPORT	20	0.615461973218327	1.9079778980921	0.00269980320874248	0.0493646944427792	0.0428402662919128	441	tags=45%, list=10%, signal=41%	9688/6741/23511/23165/11260/57122/5901/4927/23225
KEGG_FOCAL_ADHESION	KEGG_FOCAL_ADHESION	81	-0.387196	-1.59057	0.00269867231235205	0.0493646944427792	0.0428402662919128	681	tags=30%, list=15%, signal=26%	5500/9475/5291/5578/4659/5295/6654/23396/3480/6714/7791/10451/10398/5290/7057/5601/5829/29780/81/2316/3673/1729/7094/1293
GO_NOTCH_SIGNALING_PATHWAY	GO_NOTCH_SIGNALING_PATHWAY	45	-0.471565	-1.72881	0.00270563465963502	0.0494043763154464	0.0428747034946792	269	tags=24%, list=6%, signal=23%	351/375033/4904/11156/84231/8850/2624/29924/55294/83737/7040
GSE15324_NAIVE_VS_ACTIVATED_CD8_TCELL_DN	GSE15324_NAIVE_VS_ACTIVATED_CD8_TCELL_DN	53	-0.449947	-1.70218	0.00271896308161785	0.049580659220745	0.043027687458035	1102	tags=43%, list=24%, signal=33%	387882/54875/348093/51573/53981/22894/129642/5966/84333/84288/26586/90/6533/170506/10634/84187/4437/5292/116931/84898/201191/84725/9322
BILD_CTNNB1_ONCOGENIC_SIGNATURE	BILD_CTNNB1_ONCOGENIC_SIGNATURE	42	-0.480369	-1.73824	0.00273715661683465	0.0497108901582325	0.0431407060455982	1055	tags=45%, list=23%, signal=35%	546/2908/9444/6653/987/57187/59338/5286/9126/4750/170506/23196/23049/80204/64393/28996/10152/79101/1778
GSE9006_TYPE_1_DIABETES_AT_DX_VS_4MONTH_POST_DX_PBMC_DN	GSE9006_TYPE_1_DIABETES_AT_DX_VS_4MONTH_POST_DX_PBMC_DN	63	0.425567641512117	1.71586801377481	0.00273208874449128	0.0497108901582325	0.0431407060455982	1344	tags=52%, list=29%, signal=38%	6281/6130/3094/5018/6136/4736/6143/6144/6207/6235/6152/7311/6210/5204/27335/29074/6155/6125/7265/3155/509/963/1327/6217/6415/6138/962/23019/7014/4696/8655/1933/1071
GSE29949_CD8_NEG_DC_SPLEEN_VS_CD8_POS_DC_SPLEEN_DN	GSE29949_CD8_NEG_DC_SPLEEN_VS_CD8_POS_DC_SPLEEN_DN	74	0.398754238556382	1.66366814732308	0.00273643443892139	0.0497108901582325	0.0431407060455982	706	tags=30%, list=15%, signal=26%	26235/164/4332/3308/11040/6281/4869/9741/25983/6167/10558/5052/3934/9601/6729/6133/6416/10146/6402/892/6234/10776
GATA_Q6	GATA_Q6	35	-0.501177	-1.72962	0.00276220891082369	0.0498972517304618	0.0433024365996105	554	tags=29%, list=12%, signal=25%	1264/139322/64114/2275/2026/2623/80344/2039/5365/6007
GO_PEPTIDYL_THREONINE_MODIFICATION	GO_PEPTIDYL_THREONINE_MODIFICATION	48	-0.45988	-1.71399	0.00275878477423713	0.0498972517304618	0.0433024365996105	704	tags=31%, list=15%, signal=27%	90/9475/5578/7443/2590/7225/7444/10114/65125/351/28996/51701/25865/2039/7040
GO_NEGATIVE_REGULATION_OF_CELL_CYCLE_G2_M_PHASE_TRANSITION	GO_NEGATIVE_REGULATION_OF_CELL_CYCLE_G2_M_PHASE_TRANSITION	57	0.427337627485204	1.69203486622201	0.00275812662303531	0.0498972517304618	0.0433024365996105	878	tags=33%, list=19%, signal=27%	5685/5721/5684/29997/5713/4361/5698/5706/5720/25949/5704/5707/5710/5695/5719/5884/4683/5705/9555
GO_REGULATION_OF_BODY_FLUID_LEVELS	GO_REGULATION_OF_BODY_FLUID_LEVELS	181	-0.322724	-1.51464	0.00275284850543992	0.0498972517304618	0.0433024365996105	1236	tags=36%, list=27%, signal=28%	5573/2782/2162/8525/107075310/5583/83706/6776/5025/5336/4778/6403/409/2313/3315/4352/27347/7006/8546/5588/81704/5868/5579/5341/10672/23028/8997/30845/5291/6915/5578/6777/1385/2776/10019/5295/710/7225/5359/6714/196527/18/2811/10451/84959/5270/65125/9927/1608/10398/9060/5290/375033/7057/5889/109/2623/2316/3709/22915/3673/7392/2624/4627/2039/7094
